# Supplementary material for: 1,2-Bis(2-nitro­phen­yl)disulfane
Source: Acta Crystallogr Sect E Struct Rep Online. 2009 Oct 23;65(Pt 11):o2835. doi: 10.1107/S1600536809042780 (PMC2971076; doi:10.1107/S1600536809042780)
Supplement: Supplementary file 2 [file e-65-o2835-Isup2.hkl]

# 
# h,k,l, Fc-squared, Fo-squared, sigma(Fo-squared) and status flag 
# 
data_I
_shelx_title ' 091011c in P2(1)/c' 
_shelx_refln_list_code          4 
_shelx_F_calc_maximum      158.49 
_exptl_crystal_F_000       632.00 
_reflns_d_resolution_high  0.8404 
 
loop_ 
 _symmetry_equiv_pos_as_xyz 
 'x, y, z' 
 '-x, y+1/2, -z+1/2' 
 '-x, -y, -z' 
 'x, -y-1/2, z-1/2' 
 
_cell_length_a     8.3762 
_cell_length_b    21.0277 
_cell_length_c     8.1011 
_cell_angle_alpha  90.000 
_cell_angle_beta  111.768 
_cell_angle_gamma  90.000 
 
_shelx_F_squared_multiplier     1.000 
 
loop_ 
 _refln_index_h 
 _refln_index_k 
 _refln_index_l 
 _refln_F_squared_calc 
 _refln_F_squared_meas 
 _refln_F_squared_sigma 
 _refln_observed_status 
   1   0   0     2201.91     2363.25     21.74 o 
   2   0   0      968.55      868.39     42.33 o 
   3   0   0      646.63      680.82     12.21 o 
   4   0   0        1.04       -2.87      3.30 o 
   5   0   0      270.20      317.47     10.52 o 
   6   0   0       53.76       65.85     10.25 o 
   7   0   0      187.06      155.88     15.64 o 
   8   0   0       19.23       16.29     10.95 o 
   9   0   0       35.48       30.19     15.83 o 
   1   1   0     2819.99     3042.55     21.04 o 
   2   1   0       24.71       30.51      2.11 o 
   3   1   0      395.50      333.84     12.59 o 
   4   1   0      932.37      918.64     21.49 o 
   5   1   0       11.74        5.00      2.59 o 
   6   1   0        0.01       -2.34      4.53 o 
   7   1   0       45.25       45.97      7.43 o 
   8   1   0       31.48       28.51      7.57 o 
   9   1   0       23.31       35.72     11.65 o 
   0   2   0     1244.53     1242.40    117.01 o 
   1   2   0     1084.98     1163.33      9.58 o 
   2   2   0     9192.86    10054.05    119.80 o 
   3   2   0     2067.27     2245.62     22.83 o 
   4   2   0      807.20      869.65     19.38 o 
   5   2   0      244.15      211.90     23.49 o 
   6   2   0      197.79      192.73     12.62 o 
   7   2   0        6.11        0.39      5.59 o 
   8   2   0        0.65       -4.92      6.12 o 
   9   2   0        8.87       21.71     11.52 o 
   1   3   0    10438.43    11333.22    348.41 o 
   2   3   0    13340.71    14527.48    192.32 o 
   3   3   0     1272.65     1329.44     29.25 o 
   4   3   0      641.82      640.37     12.69 o 
   5   3   0       52.42       58.59      5.13 o 
   6   3   0       26.52       23.51      5.88 o 
   7   3   0       78.52       83.64      8.54 o 
   8   3   0       89.08       98.93     12.10 o 
   9   3   0      134.47      163.35     20.07 o 
   0   4   0       86.26      105.46      5.60 o 
   1   4   0      991.39     1088.56     52.03 o 
   2   4   0    10117.50    10957.31    176.47 o 
   3   4   0      359.99      311.23     12.84 o 
   4   4   0     2219.03     2156.90     67.54 o 
   5   4   0      342.92      308.95     15.97 o 
   6   4   0     1085.94     1157.59     25.03 o 
   7   4   0       11.89       16.55      5.77 o 
   8   4   0       65.18       57.94     10.73 o 
   9   4   0        3.04       -0.43      9.46 o 
   1   5   0     8567.75     9176.20    185.27 o 
   2   5   0        3.39        3.96      2.52 o 
   3   5   0     1296.62     1447.27     17.39 o 
   4   5   0     1865.24     1950.48     38.12 o 
   5   5   0       26.66       33.03      4.96 o 
   6   5   0      656.05      692.07     20.19 o 
   7   5   0       71.90       59.11      8.18 o 
   8   5   0       40.44       63.62     10.66 o 
   9   5   0       75.08       92.38     18.03 o 
   0   6   0     1902.44     2024.84     69.97 o 
   1   6   0     2237.28     2472.88     34.57 o 
   2   6   0     1511.37     1546.56    103.49 o 
   3   6   0     2424.46     2483.54     25.46 o 
   4   6   0     1769.06     1776.54     22.23 o 
   5   6   0     1621.23     1777.48     29.32 o 
   6   6   0      999.83     1079.30     25.38 o 
   7   6   0        4.45       -0.71      6.70 o 
   8   6   0      291.91      319.33     19.55 o 
   1   7   0     1948.92     2079.38     32.87 o 
   2   7   0     1265.84     1133.17     62.16 o 
   3   7   0      174.45      205.22     16.42 o 
   4   7   0      372.09      388.61     14.06 o 
   5   7   0       40.50       39.95      6.29 o 
   6   7   0       59.93       53.33      7.60 o 
   7   7   0       34.12       27.41      7.45 o 
   8   7   0       36.35       39.61     10.93 o 
   0   8   0     6805.90     7386.40     73.52 o 
   1   8   0       42.59       37.92      5.12 o 
   2   8   0     2840.24     2866.95     74.52 o 
   3   8   0      272.86      261.65     11.30 o 
   4   8   0      444.64      419.46     13.58 o 
   5   8   0       88.81       91.65      8.05 o 
   6   8   0      212.77      222.76     12.39 o 
   7   8   0        0.04       -3.95      7.68 o 
   8   8   0        0.84       13.32      8.58 o 
   1   9   0      244.35      259.48     14.98 o 
   2   9   0       95.76       64.53      6.36 o 
   3   9   0     1947.84     2026.25     46.47 o 
   4   9   0      932.70      916.91     22.96 o 
   5   9   0       23.80       15.18      6.08 o 
   6   9   0       16.61       22.98      7.03 o 
   7   9   0       11.32        5.31      7.09 o 
   8   9   0        7.61        8.83      8.27 o 
   0  10   0     4973.04     4574.84     67.76 o 
   1  10   0      892.78      715.93     36.42 o 
   2  10   0      356.23      334.62     26.50 o 
   3  10   0      227.87      248.55     13.09 o 
   4  10   0      210.55      178.74     14.42 o 
   5  10   0      423.84      415.47     22.97 o 
   6  10   0       93.05       81.45     10.44 o 
   7  10   0       19.69       28.19     10.49 o 
   8  10   0       12.55       25.39     10.65 o 
   1  11   0     1371.60     1355.04     53.67 o 
   2  11   0       68.53       66.41      6.98 o 
   3  11   0        3.60        2.44      4.60 o 
   4  11   0      175.69      151.87     21.29 o 
   5  11   0       37.86       34.31      7.19 o 
   6  11   0      534.08      543.55     52.51 o 
   7  11   0       70.14       66.97     12.29 o 
   8  11   0       17.13       23.61     10.72 o 
   0  12   0      142.96      134.13     10.90 o 
   1  12   0        0.02        8.76      4.01 o 
   2  12   0       17.35       22.45      5.33 o 
   3  12   0      347.49      360.45     20.37 o 
   4  12   0      353.35      332.16     15.54 o 
   5  12   0        2.14        7.51      6.64 o 
   6  12   0       56.07       64.83     14.60 o 
   7  12   0        2.26       -3.90      9.55 o 
   8  12   0       24.57       20.92     12.21 o 
   1  13   0        2.80        1.58      3.37 o 
   2  13   0        3.99        1.68      4.39 o 
   3  13   0       38.91       36.99      6.78 o 
   4  13   0       24.38       22.69      6.51 o 
   5  13   0      392.62      395.98     18.71 o 
   6  13   0        0.41        2.40      9.26 o 
   7  13   0        0.41       -3.37      7.38 o 
   0  14   0      302.86      268.36     15.58 o 
   1  14   0       13.73       11.64      4.55 o 
   2  14   0       99.46       88.59      8.32 o 
   3  14   0      240.12      226.88     13.09 o 
   4  14   0       91.84       97.70      9.92 o 
   5  14   0        0.39        1.95      5.51 o 
   6  14   0      154.77      167.28     17.25 o 
   7  14   0       25.72       22.21     10.78 o 
   1  15   0      363.03      355.19     13.18 o 
   2  15   0        1.20       -1.30      4.56 o 
   3  15   0        9.21       11.93      5.89 o 
   4  15   0       45.72       55.20      8.42 o 
   5  15   0       21.88       23.51      8.30 o 
   6  15   0      100.57      106.28     14.47 o 
   7  15   0       35.13       23.37     12.45 o 
   0  16   0      471.51      465.65     39.83 o 
   1  16   0      216.79      186.65     10.32 o 
   2  16   0       41.90       32.60      6.81 o 
   3  16   0      109.53      106.48     10.14 o 
   4  16   0       64.94       70.31      9.43 o 
   5  16   0       12.91       10.02      8.45 o 
   6  16   0        0.00        9.11     10.31 o 
   7  16   0        3.60        2.56     17.49 o 
   1  17   0      174.93      164.37      9.88 o 
   2  17   0      130.27      106.80     11.06 o 
   3  17   0        4.59        4.68      6.63 o 
   4  17   0        3.42        0.70      5.47 o 
   5  17   0        5.95        1.83      7.77 o 
   6  17   0        0.12        3.44      7.95 o 
   0  18   0      102.41       74.38     11.03 o 
   1  18   0        1.29        1.79      9.82 o 
   2  18   0        8.05       14.51      6.79 o 
   3  18   0        9.24        7.54      7.01 o 
   4  18   0      150.06      156.53     13.63 o 
   5  18   0       12.92       16.85     10.38 o 
   6  18   0        0.06       -5.34     10.56 o 
   1  19   0      102.39       95.02     21.82 o 
   2  19   0       63.11       80.23     12.17 o 
   3  19   0       83.76       74.16     16.59 o 
   4  19   0        2.54        5.37      7.62 o 
   5  19   0        7.09       18.61     10.90 o 
   6  19   0       19.59       21.50     16.26 o 
   0  20   0       18.31        7.75     10.59 o 
   1  20   0       17.46       13.99     10.45 o 
   2  20   0        7.07        7.81     10.28 o 
   3  20   0       27.97       23.18     10.05 o 
   4  20   0        8.78       15.32     11.47 o 
   5  20   0       97.79      133.25     26.75 o 
   1  21   0        4.31       -2.73      7.49 o 
   2  21   0       17.24       22.32     12.17 o 
   3  21   0       94.89       92.90     15.36 o 
   4  21   0        7.88       13.81     16.59 o 
   5  21   0       11.92       14.75     17.85 o 
   0  22   0        2.32       -7.51     14.66 o 
   1  22   0       14.73        9.02      9.77 o 
   2  22   0        9.76        7.57      9.10 o 
   3  22   0       14.60       25.31     12.87 o 
   4  22   0       11.80       13.99     16.44 o 
   1  23   0        3.15       -0.46      7.95 o 
   2  23   0       25.82       47.45     13.03 o 
   3  23   0       21.32       29.80     11.62 o 
   0  24   0       75.44       85.87     20.69 o 
   1  24   0       86.02      107.23     17.09 o 
   2  24   0       24.71       19.97     13.14 o 
  -9   1   1        2.01        6.46      8.68 o 
  -8   1   1        4.62        6.87      8.60 o 
  -7   1   1        0.28       -4.38      5.07 o 
  -6   1   1        2.01        0.75      3.07 o 
  -5   1   1      211.18      205.82      6.82 o 
  -4   1   1      752.55      726.47     20.60 o 
  -3   1   1       46.32       42.81      2.97 o 
  -2   1   1      385.83      391.32      6.40 o 
  -1   1   1     1841.36     2030.77     25.51 o 
   0   1   1     4495.47     5047.30    351.06 o 
   1   1   1     1456.74     1406.55     33.18 o 
   2   1   1      871.04      884.94     24.70 o 
   3   1   1      439.59      413.40     11.91 o 
   4   1   1      281.15      264.95     11.01 o 
   5   1   1     1009.10     1029.43     22.61 o 
   6   1   1       37.72       20.89      6.24 o 
   7   1   1       36.24       30.12      6.95 o 
   8   1   1        0.55       -4.22      7.32 o 
  -9   2   1       85.90       68.48     13.06 o 
  -8   2   1       34.31       28.67     10.34 o 
  -7   2   1      100.38      100.10      8.85 o 
  -6   2   1       19.89       12.96      3.88 o 
  -5   2   1      940.31      979.32     23.11 o 
  -4   2   1      543.00      501.28      9.26 o 
  -3   2   1      200.48      155.19      5.15 o 
  -2   2   1     1570.32     1753.37     85.54 o 
  -1   2   1      621.34      707.20     11.51 o 
   0   2   1      181.69      150.98      5.21 o 
   1   2   1      813.50      917.94     29.60 o 
   2   2   1        3.22        0.00      3.54 o 
   3   2   1     2806.38     3014.24     76.66 o 
   4   2   1       18.81       12.19      3.96 o 
   5   2   1      116.93      117.68      8.81 o 
   6   2   1       62.06       45.29      6.96 o 
   7   2   1        1.08        0.58      5.58 o 
   8   2   1        8.27        7.74      7.68 o 
  -9   3   1        0.00       18.70     12.48 o 
  -8   3   1        1.01       -1.58      6.77 o 
  -7   3   1       44.84       51.70      8.58 o 
  -6   3   1        6.52        4.11      3.96 o 
  -5   3   1        0.15       -3.19      2.86 o 
  -4   3   1      443.23      460.32     11.91 o 
  -3   3   1      227.79      213.13      6.05 o 
  -2   3   1     8841.90    10028.12     53.11 o 
  -1   3   1     1148.07     1197.05     22.36 o 
   0   3   1      121.31      121.71      3.27 o 
   1   3   1     9919.34    10406.97     65.00 o 
   2   3   1     3109.50     3165.91    121.43 o 
   3   3   1     1929.81     1938.78     50.64 o 
   4   3   1        1.25        3.51      3.49 o 
   5   3   1       45.90       47.72      6.72 o 
   6   3   1      154.02      174.14     11.52 o 
   7   3   1      184.15      165.85     11.65 o 
   8   3   1        1.06       -0.97      6.63 o 
  -9   4   1        1.50       -4.30     11.85 o 
  -8   4   1        0.84       -6.60      5.74 o 
  -7   4   1        7.48        9.83      6.44 o 
  -6   4   1       17.92       15.58      4.38 o 
  -5   4   1      345.29      324.34     11.70 o 
  -4   4   1      132.65      122.78      5.84 o 
  -3   4   1      808.43      766.35     17.61 o 
  -2   4   1      340.16      371.35      6.91 o 
  -1   4   1     1852.67     2072.70     28.56 o 
   0   4   1      108.09      100.67      3.26 o 
   1   4   1      869.52      875.85     30.31 o 
   2   4   1       16.90        9.84      4.00 o 
   3   4   1       10.76       13.66      4.62 o 
   4   4   1        0.23        3.82      3.58 o 
   5   4   1       72.31       56.11      7.00 o 
   6   4   1       55.60       59.17      7.75 o 
   7   4   1        2.32       -2.36      5.35 o 
   8   4   1        8.08       12.66      8.04 o 
  -9   5   1        4.90        9.49      9.20 o 
  -8   5   1        5.57        2.93      7.92 o 
  -7   5   1       28.51       31.28      8.04 o 
  -6   5   1      248.32      240.92      9.58 o 
  -5   5   1        6.21        0.98      3.33 o 
  -4   5   1      865.55      844.70     21.22 o 
  -3   5   1      703.15      741.44     11.65 o 
  -2   5   1       49.04       47.78      3.11 o 
  -1   5   1     1889.05     2050.31     19.00 o 
   0   5   1      386.98      364.44      8.32 o 
   1   5   1       77.68       94.71      5.32 o 
   2   5   1       48.73       50.68      5.23 o 
   3   5   1     1093.73     1060.40     18.98 o 
   4   5   1      701.12      693.68     17.33 o 
   5   5   1      206.84      188.10     11.07 o 
   6   5   1       37.59       38.48      6.89 o 
   7   5   1        0.89       -4.34      6.03 o 
   8   5   1        9.77        3.25      6.65 o 
  -9   6   1       98.97      108.61     17.61 o 
  -8   6   1       31.75       45.09      9.34 o 
  -7   6   1      201.21      171.23     13.33 o 
  -6   6   1       19.91       15.95      4.76 o 
  -5   6   1        0.34        0.48      3.37 o 
  -4   6   1      192.34      193.18      7.39 o 
  -3   6   1      432.11      410.08      9.15 o 
  -2   6   1      259.61      262.45      7.65 o 
  -1   6   1      228.23      228.17      6.84 o 
   0   6   1       73.44       73.09      3.71 o 
   1   6   1        8.32        6.08      2.80 o 
   2   6   1        4.97       -0.42      3.28 o 
   3   6   1      519.14      534.35     18.13 o 
   4   6   1      814.36      864.21     19.77 o 
   5   6   1      335.80      307.21     13.45 o 
   6   6   1        1.13        0.38      5.11 o 
   7   6   1      175.19      221.31     14.24 o 
   8   6   1       69.55       78.16     11.89 o 
  -9   7   1        6.85        8.70     10.65 o 
  -8   7   1      147.15      200.27     16.08 o 
  -7   7   1       15.23       15.16      7.29 o 
  -6   7   1      442.20      501.39     15.84 o 
  -5   7   1       43.71       36.15      4.66 o 
  -4   7   1      860.24      842.30     28.32 o 
  -3   7   1     3492.55     3825.51     29.69 o 
  -2   7   1      224.55      246.22      8.32 o 
  -1   7   1      241.45      245.25      7.60 o 
   0   7   1       59.43       58.63      3.68 o 
   1   7   1     2599.74     2407.14     96.27 o 
   2   7   1     2298.62     2349.40    121.80 o 
   3   7   1      536.00      477.83     31.54 o 
   4   7   1      431.82      436.61     16.91 o 
   5   7   1      965.58     1010.83     23.76 o 
   6   7   1      135.86      146.16     11.25 o 
   7   7   1      215.09      249.91     15.04 o 
   8   7   1       67.90       66.88     11.93 o 
  -9   8   1       61.59       80.81     16.70 o 
  -8   8   1       57.13       68.84     10.36 o 
  -7   8   1      130.77      134.67     12.77 o 
  -6   8   1        3.97        1.32      5.06 o 
  -5   8   1       62.43       72.15      6.26 o 
  -4   8   1       38.35       39.98      4.49 o 
  -3   8   1       97.77      104.24      6.73 o 
  -2   8   1      878.62      899.99     25.76 o 
  -1   8   1      186.68      190.70      8.25 o 
   0   8   1     2573.79     2722.36     55.61 o 
   1   8   1     6088.96     6212.35    326.39 o 
   2   8   1      149.75      142.49      8.13 o 
   3   8   1       77.11       73.72      6.90 o 
   4   8   1       33.39       21.92      6.01 o 
   5   8   1      119.12      117.96     13.22 o 
   6   8   1       16.21       16.60      6.79 o 
   7   8   1      164.75      159.57     12.83 o 
   8   8   1       31.48       33.13      9.94 o 
  -8   9   1      103.23      108.19     13.01 o 
  -7   9   1      136.23      126.75     23.92 o 
  -6   9   1      802.69      827.95     20.66 o 
  -5   9   1     1235.88     1242.47     43.63 o 
  -4   9   1        5.37       10.62      3.89 o 
  -3   9   1      422.60      453.81     12.50 o 
  -2   9   1       36.95       24.63      4.47 o 
  -1   9   1       59.44       56.96      4.07 o 
   0   9   1     1358.65     1345.68     59.26 o 
   1   9   1      285.22      289.94     10.47 o 
   2   9   1      400.32      400.19     21.63 o 
   3   9   1       61.36       36.21      5.84 o 
   4   9   1      850.69      808.17     46.84 o 
   5   9   1      221.96      230.06     14.18 o 
   6   9   1      352.00      381.66     19.26 o 
   7   9   1       48.44       40.12     10.14 o 
   8   9   1        2.80       11.24     11.75 o 
  -8  10   1        0.16       -8.94      8.49 o 
  -7  10   1       25.83       22.92      7.77 o 
  -6  10   1       36.86       38.96      6.52 o 
  -5  10   1      112.76      113.75      7.42 o 
  -4  10   1      187.33      161.79      8.95 o 
  -3  10   1      121.78      122.75      7.47 o 
  -2  10   1     1114.96     1088.02     28.41 o 
  -1  10   1      404.27      408.80     13.63 o 
   0  10   1      558.67      587.90     13.07 o 
   1  10   1      908.28      947.78     19.20 o 
   2  10   1        4.10       11.99      3.84 o 
   3  10   1     1128.44     1160.15     31.10 o 
   4  10   1       29.56       22.28      6.42 o 
   5  10   1        8.41        9.44      5.90 o 
   6  10   1        0.51       -3.26      6.27 o 
   7  10   1       10.83       11.71      9.83 o 
   8  10   1       32.58       57.59     19.65 o 
  -8  11   1       20.07       10.73      8.33 o 
  -7  11   1       26.07       22.73      9.12 o 
  -6  11   1       93.25       94.12     12.11 o 
  -5  11   1        0.59        0.33      5.18 o 
  -4  11   1       73.64       67.58      6.80 o 
  -3  11   1       21.90       19.91      4.52 o 
  -2  11   1     2288.23     2397.34     53.49 o 
  -1  11   1     1908.04     1846.32     61.55 o 
   0  11   1     2924.27     3172.73     53.23 o 
   1  11   1      172.19      131.84      8.19 o 
   2  11   1        2.77        6.21      4.00 o 
   3  11   1       13.06        7.88      4.72 o 
   4  11   1      267.27      245.28     13.66 o 
   5  11   1        9.17       10.32      6.87 o 
   6  11   1        8.88        6.05      7.99 o 
   7  11   1       39.04       37.32     13.03 o 
  -8  12   1       23.56       21.35     10.51 o 
  -7  12   1        0.51       -0.33      7.84 o 
  -6  12   1        4.17       13.33      9.83 o 
  -5  12   1     1312.47     1396.87     58.44 o 
  -4  12   1     1005.11      964.94     25.25 o 
  -3  12   1      493.94      527.61     18.05 o 
  -2  12   1      531.86      564.67     18.96 o 
  -1  12   1      346.16      334.68     10.96 o 
   0  12   1      294.17      333.87     11.14 o 
   1  12   1        1.65        2.62      4.12 o 
   2  12   1      832.77      790.01     42.43 o 
   3  12   1      478.97      430.57     17.28 o 
   4  12   1      126.09       97.64     10.52 o 
   5  12   1        1.28        4.62      5.95 o 
   6  12   1       43.28       37.15      9.76 o 
   7  12   1       52.73       47.00     13.27 o 
  -8  13   1        6.58       14.95     11.87 o 
  -7  13   1       61.77       41.31     18.53 o 
  -6  13   1       15.59       30.07     10.37 o 
  -5  13   1        1.15       11.46      8.75 o 
  -4  13   1      110.45       98.92      9.87 o 
  -3  13   1     1727.83     1738.45    103.88 o 
  -2  13   1      435.11      426.34     16.42 o 
  -1  13   1      567.07      542.87     23.23 o 
   0  13   1      640.72      581.83     14.93 o 
   1  13   1      602.75      577.32     35.75 o 
   2  13   1      517.33      486.98     16.96 o 
   3  13   1        7.53        1.33      5.00 o 
   4  13   1      298.02      289.43     15.36 o 
   5  13   1       19.10       19.12      7.23 o 
   6  13   1        7.33        1.48      6.68 o 
   7  13   1        0.35        3.59     10.88 o 
  -7  14   1        5.70       -4.75      9.85 o 
  -6  14   1        3.10        2.58      8.27 o 
  -5  14   1      181.47      159.88     15.23 o 
  -4  14   1      214.64      237.31     14.21 o 
  -3  14   1      618.01      648.29     25.42 o 
  -2  14   1      452.37      415.58     16.70 o 
  -1  14   1        1.35        2.12      4.03 o 
   0  14   1      238.32      235.97     10.19 o 
   1  14   1       93.11       96.46      8.47 o 
   2  14   1      407.45      410.37     16.30 o 
   3  14   1       33.15       21.04      6.60 o 
   4  14   1        0.34       -3.25      5.58 o 
   5  14   1      239.27      234.83     16.40 o 
   6  14   1       19.11       14.66     10.02 o 
   7  14   1       23.68       44.23     13.96 o 
  -7  15   1       62.85       84.32     15.72 o 
  -6  15   1      299.36      272.14     23.36 o 
  -5  15   1        2.99        4.70      7.72 o 
  -4  15   1       33.25       30.27      7.11 o 
  -3  15   1        0.02        1.26      4.75 o 
  -2  15   1      359.90      334.69     15.96 o 
  -1  15   1       57.25       48.67      5.94 o 
   0  15   1      569.82      550.87     15.68 o 
   1  15   1      140.82      139.77      8.79 o 
   2  15   1       32.58       39.20      7.50 o 
   3  15   1        0.22        0.39      5.28 o 
   4  15   1      380.08      378.35     18.60 o 
   5  15   1      228.59      253.61     16.97 o 
   6  15   1       52.03       43.43     11.50 o 
  -7  16   1       55.72       66.21     14.99 o 
  -6  16   1       23.61       24.32     10.36 o 
  -5  16   1       29.61       24.00      9.50 o 
  -4  16   1        4.50       -1.28      6.48 o 
  -3  16   1        0.60        0.09      4.93 o 
  -2  16   1       12.31       15.61      5.62 o 
  -1  16   1      311.98      298.15     15.32 o 
   0  16   1       14.72       17.45      6.12 o 
   1  16   1      415.00      370.59     25.22 o 
   2  16   1      181.91      179.55     11.83 o 
   3  16   1       39.89       35.76      7.60 o 
   4  16   1       58.70       56.87      9.45 o 
   5  16   1        8.41        7.20      7.72 o 
   6  16   1       36.38       49.73     13.60 o 
  -7  17   1       46.90       84.50     15.10 o 
  -6  17   1      127.52      126.22     17.16 o 
  -5  17   1      197.60      199.93     17.52 o 
  -4  17   1      152.93      135.13     15.00 o 
  -3  17   1      181.90      193.70     16.91 o 
  -2  17   1      149.98      135.12     11.69 o 
  -1  17   1        2.86        0.22      4.55 o 
   0  17   1      230.83      201.65     13.42 o 
   1  17   1      161.07      185.20     14.84 o 
   2  17   1      171.08      180.32     43.33 o 
   3  17   1      280.63      324.14     23.02 o 
   4  17   1      251.32      326.26     23.88 o 
   5  17   1       53.25       74.97     10.89 o 
   6  17   1       48.43       99.77     22.20 o 
  -6  18   1        5.52        7.29     11.18 o 
  -5  18   1        1.00       -3.17     10.35 o 
  -4  18   1        1.12        5.41     10.13 o 
  -3  18   1       64.85       61.80      9.19 o 
  -2  18   1      333.57      330.67     30.79 o 
  -1  18   1       69.16       53.93      8.78 o 
   0  18   1       70.33       69.94      9.29 o 
   1  18   1      707.25      737.46     28.77 o 
   2  18   1       37.23       33.96     10.97 o 
   3  18   1      136.34      139.69     17.42 o 
   4  18   1       59.71       64.53     12.91 o 
   5  18   1        0.54        6.52     10.52 o 
  -6  19   1       51.85       45.54     12.33 o 
  -5  19   1        1.79        6.64      8.62 o 
  -4  19   1        1.39       -1.36      8.76 o 
  -3  19   1       21.19       21.58      7.68 o 
  -2  19   1      115.30      120.14     12.14 o 
  -1  19   1       14.35        3.49      6.39 o 
   0  19   1       39.25       27.97      7.95 o 
   1  19   1       16.55       30.17      8.30 o 
   2  19   1       37.10       45.76      9.21 o 
   3  19   1        6.53       10.43      9.32 o 
   4  19   1       33.31       54.18     24.20 o 
   5  19   1      104.60      113.03     16.87 o 
  -5  20   1       29.75       39.01     13.66 o 
  -4  20   1      131.19      126.13     15.38 o 
  -3  20   1      181.04      196.54     15.19 o 
  -2  20   1       36.55       43.57      8.95 o 
  -1  20   1        7.80       16.06      8.19 o 
   0  20   1        7.95        6.72      7.85 o 
   1  20   1       99.54      108.52     15.58 o 
   2  20   1      127.71      156.98     17.62 o 
   3  20   1        0.97        5.34      9.41 o 
   4  20   1        1.43        2.34     11.96 o 
   5  20   1        0.03        4.86     17.43 o 
  -5  21   1        0.07        0.57     10.57 o 
  -4  21   1        2.07        6.84     10.30 o 
  -3  21   1       55.26       73.89     13.39 o 
  -2  21   1       77.90       73.59     13.69 o 
  -1  21   1      256.02      278.12     22.14 o 
   0  21   1      144.64      126.15     26.98 o 
   1  21   1      111.36      118.06     15.87 o 
   2  21   1        5.39       22.56     11.73 o 
   3  21   1       22.68       23.80     11.58 o 
   4  21   1        5.70       -5.46      9.96 o 
  -4  22   1       23.91       38.51     19.30 o 
  -3  22   1       35.66       24.79     16.74 o 
  -2  22   1        0.49       -1.27     10.78 o 
  -1  22   1        4.05       11.23     11.33 o 
   0  22   1        9.95        5.55     12.00 o 
   1  22   1        8.26       12.71     11.48 o 
   2  22   1        3.39       -4.17      9.21 o 
   3  22   1        2.88        8.31     10.95 o 
  -3  23   1       58.72       50.55     19.30 o 
  -2  23   1       52.69       59.75     13.44 o 
  -1  23   1       28.00       32.85     13.58 o 
   0  23   1       23.38       23.88     15.85 o 
   1  23   1      105.67      118.40     16.75 o 
   2  23   1       13.59       20.88     12.14 o 
   3  23   1        0.08        2.56     11.21 o 
  -2  24   1        2.38       19.48     19.32 o 
  -1  24   1        0.08        4.10     10.50 o 
   0  24   1        4.56       24.09     10.30 o 
   1  24   1       37.57       43.87     13.42 o 
   2  24   1       64.14       79.76     17.46 o 
  -9   0   2       17.15       12.25     12.76 o 
  -8   0   2      197.79      273.40     29.86 o 
  -7   0   2       13.42       20.24     13.12 o 
  -6   0   2      272.82      245.46     18.16 o 
  -5   0   2        3.29       -3.38      4.13 o 
  -4   0   2      352.46      330.70     10.37 o 
  -3   0   2        2.30        0.01      2.54 o 
  -2   0   2    25118.14    28125.60    151.67 o 
  -1   0   2     8376.24     9198.23    153.35 o 
   1   0   2      507.11      425.38     21.59 o 
   2   0   2      640.39      672.59     21.42 o 
   3   0   2        1.27       11.78      5.25 o 
   4   0   2       26.01       18.02      6.37 o 
   5   0   2       23.56       17.00      7.77 o 
   6   0   2       19.57       19.87      9.15 o 
   7   0   2      126.59      145.13     16.93 o 
   8   0   2      134.97      139.50     17.09 o 
  -9   1   2        2.43        6.38      8.42 o 
  -8   1   2       55.21       60.99     11.85 o 
  -7   1   2      278.11      256.01     33.30 o 
  -6   1   2      367.53      332.52     10.71 o 
  -5   1   2     2254.40     2350.53     37.32 o 
  -4   1   2     1814.39     1803.15     32.16 o 
  -3   1   2      296.40      258.01      5.99 o 
  -2   1   2    24205.83    27460.47    126.88 o 
  -1   1   2    15236.79    17599.14    212.17 o 
   0   1   2      812.54      851.14     18.74 o 
   1   1   2       64.33       65.41      5.35 o 
   2   1   2     1405.84     1507.58     27.21 o 
   3   1   2      107.11       94.83      7.06 o 
   4   1   2        5.10       -1.21      4.10 o 
   5   1   2      158.95      156.10     10.80 o 
   6   1   2      306.19      322.16     15.47 o 
   7   1   2      126.21      131.56     11.59 o 
   8   1   2       23.30       15.86      8.61 o 
  -9   2   2        0.10       -0.62      9.76 o 
  -8   2   2        6.01        5.05      8.07 o 
  -7   2   2      111.37      102.72      8.13 o 
  -6   2   2      306.50      309.25      9.10 o 
  -5   2   2      146.76      162.38      6.39 o 
  -4   2   2       56.52       49.25      3.61 o 
  -3   2   2      159.02      129.89      5.55 o 
  -2   2   2     2950.20     3257.29     24.59 o 
  -1   2   2     1219.87     1424.56     22.52 o 
   0   2   2     4961.80     5189.49    317.07 o 
   1   2   2      140.35      125.94      7.63 o 
   2   2   2      219.52      225.00      7.86 o 
   3   2   2      349.33      323.92     11.91 o 
   4   2   2      513.96      520.46     20.83 o 
   5   2   2       35.88       20.81      5.95 o 
   6   2   2        1.76        4.08      6.06 o 
   7   2   2        1.70        0.82      6.21 o 
   8   2   2       99.77      116.54     12.00 o 
  -9   3   2       92.20       93.27     15.08 o 
  -8   3   2      332.94      357.71     27.22 o 
  -7   3   2        1.39        3.52      4.80 o 
  -6   3   2        1.45       -0.22      3.96 o 
  -5   3   2      622.21      648.30     19.49 o 
  -4   3   2      104.30       91.35      4.52 o 
  -3   3   2      176.01      175.94      6.57 o 
  -2   3   2       49.75       70.60      3.99 o 
  -1   3   2     4570.71     5237.51     28.16 o 
   0   3   2     3062.33     3349.23     30.67 o 
   1   3   2      225.30      227.58      6.71 o 
   2   3   2     1976.85     2265.70     39.72 o 
   3   3   2        0.11       -0.92      3.75 o 
   4   3   2       52.98       57.20      7.05 o 
   5   3   2      317.42      308.67     30.52 o 
   6   3   2       52.58       53.24      8.18 o 
   7   3   2      107.19      111.16     11.94 o 
   8   3   2       31.83       32.18      9.03 o 
  -9   4   2       42.92       54.24     13.25 o 
  -8   4   2       84.84      107.23     13.82 o 
  -7   4   2      187.28      211.94     11.09 o 
  -6   4   2      198.52      160.27      7.82 o 
  -5   4   2       18.38       16.78      3.58 o 
  -4   4   2        0.85        0.69      3.07 o 
  -3   4   2      622.77      670.03     13.89 o 
  -2   4   2      740.85      811.80     18.07 o 
  -1   4   2      149.12      155.80      8.04 o 
   0   4   2       49.79       48.49      3.41 o 
   1   4   2      568.08      515.77     13.60 o 
   2   4   2      457.59      445.07      8.72 o 
   3   4   2     2527.38     2347.60     35.74 o 
   4   4   2     1462.99     1418.20     41.65 o 
   5   4   2      185.92      189.45     11.71 o 
   6   4   2      191.30      192.46     12.70 o 
   7   4   2       27.76       20.17      7.21 o 
   8   4   2        9.47        1.51      6.83 o 
  -9   5   2        0.57        9.84      9.50 o 
  -8   5   2      561.65      526.39     27.46 o 
  -7   5   2      150.01      157.56      9.65 o 
  -6   5   2      129.16      112.16      7.83 o 
  -5   5   2        7.42        3.56      3.08 o 
  -4   5   2       57.26       52.15      4.01 o 
  -3   5   2      517.51      506.09     21.85 o 
  -2   5   2     2051.27     2165.58     23.56 o 
  -1   5   2      434.56      428.34     16.75 o 
   0   5   2     2003.11     2127.09     37.13 o 
   1   5   2     3708.76     3857.96     38.78 o 
   2   5   2     4217.54     4235.88     95.14 o 
   3   5   2      245.47      250.55     12.38 o 
   4   5   2        0.81        7.65      7.61 o 
   5   5   2      387.83      336.25     15.07 o 
   6   5   2       37.66       31.24      7.79 o 
   7   5   2      153.49      157.16     12.96 o 
   8   5   2       50.95       46.97      9.40 o 
  -9   6   2        0.34        6.76     11.47 o 
  -8   6   2       53.81       74.32     18.35 o 
  -7   6   2      891.77     1055.85     23.53 o 
  -6   6   2      374.74      356.70     12.92 o 
  -5   6   2       58.11       51.87      4.84 o 
  -4   6   2       34.01       27.68      4.23 o 
  -3   6   2      704.78      683.10     10.84 o 
  -2   6   2      227.68      232.53      5.71 o 
  -1   6   2      189.37      193.72      6.74 o 
   0   6   2     1414.38     1457.22     25.21 o 
   1   6   2     1225.28     1260.19     39.67 o 
   2   6   2     1475.05     1502.28     25.63 o 
   3   6   2      729.52      725.75     22.47 o 
   4   6   2     2184.15     2160.45     88.00 o 
   5   6   2       43.94       46.43      8.26 o 
   6   6   2      101.98      123.84     10.89 o 
   7   6   2       33.77       42.57      8.68 o 
   8   6   2        0.10        8.59      8.98 o 
  -9   7   2        3.61       -4.49      9.40 o 
  -8   7   2       21.27       26.36      9.92 o 
  -7   7   2      153.03      133.12      9.73 o 
  -6   7   2      300.28      295.77     14.17 o 
  -5   7   2        0.04       -4.10      2.73 o 
  -4   7   2      990.37     1018.09     29.10 o 
  -3   7   2        3.04        1.17      2.45 o 
  -2   7   2       30.93       26.33      3.48 o 
  -1   7   2     1445.89     1464.62     19.19 o 
   0   7   2      370.68      320.64      7.63 o 
   1   7   2     1887.94     1906.22     33.68 o 
   2   7   2        2.28        2.30      4.45 o 
   3   7   2      327.77      329.61     14.17 o 
   4   7   2       59.03       57.60      8.28 o 
   5   7   2      304.54      259.12     15.41 o 
   6   7   2        2.41        4.59      7.29 o 
   7   7   2       55.87       55.84     11.46 o 
  -9   8   2        0.03       -5.54     11.48 o 
  -8   8   2        9.41        9.69      7.75 o 
  -7   8   2        1.29       -2.73      5.80 o 
  -6   8   2       57.74       46.51      6.57 o 
  -5   8   2      238.22      224.77     10.14 o 
  -4   8   2       12.84        8.12      3.22 o 
  -3   8   2       26.81       29.84      3.64 o 
  -2   8   2      510.76      530.12     12.30 o 
  -1   8   2      756.10      714.18     14.18 o 
   0   8   2        0.21        0.15      2.48 o 
   1   8   2      354.96      352.40     10.25 o 
   2   8   2       19.11       26.12      5.17 o 
   3   8   2      229.33      218.69     13.05 o 
   4   8   2       15.56       16.99      6.63 o 
   5   8   2        0.53        0.42      5.81 o 
   6   8   2       10.30       12.05      7.98 o 
   7   8   2       32.47       45.02     10.65 o 
  -9   9   2        2.35       -3.78     11.98 o 
  -8   9   2        2.59       14.17      8.98 o 
  -7   9   2       42.39       39.40      6.88 o 
  -6   9   2      489.88      495.49     16.39 o 
  -5   9   2      617.90      610.93     16.43 o 
  -4   9   2     1724.83     1716.95     22.53 o 
  -3   9   2      123.08      113.82      6.78 o 
  -2   9   2     1892.53     1972.93     45.46 o 
  -1   9   2      135.47      143.23      4.56 o 
   0   9   2      450.08      458.82     13.24 o 
   1   9   2      641.30      678.59     22.14 o 
   2   9   2        5.20       10.92      4.56 o 
   3   9   2        0.04       -2.36      5.33 o 
   4   9   2       27.67       28.50      6.78 o 
   5   9   2       90.30       84.54      9.92 o 
   6   9   2       14.53       23.33      8.71 o 
   7   9   2       23.28       25.48      9.13 o 
  -9  10   2        0.44       -9.98     15.83 o 
  -8  10   2      130.69      141.63     14.15 o 
  -7  10   2       30.78       28.63      6.91 o 
  -6  10   2       19.29       17.41      5.39 o 
  -5  10   2      342.96      357.39     13.03 o 
  -4  10   2      323.74      303.00     11.39 o 
  -3  10   2      190.18      185.38      8.72 o 
  -2  10   2     2537.15     2379.02     46.01 o 
  -1  10   2     1382.60     1404.10     22.22 o 
   0  10   2      184.70      177.80      6.64 o 
   1  10   2        3.89       -2.72      3.70 o 
   2  10   2      187.24      161.55      9.52 o 
   3  10   2      113.02      104.81      9.22 o 
   4  10   2      248.90      252.93     14.66 o 
   5  10   2       37.01       22.40      7.53 o 
   6  10   2      112.70      118.28     13.11 o 
   7  10   2      161.98      179.65     16.15 o 
  -8  11   2       15.76        6.27     11.32 o 
  -7  11   2       26.02       34.86      8.39 o 
  -6  11   2       46.63       37.48      6.58 o 
  -5  11   2        0.23       -1.45      4.44 o 
  -4  11   2      154.17      150.92      9.05 o 
  -3  11   2      729.99      685.80     16.74 o 
  -2  11   2      626.01      665.39     16.05 o 
  -1  11   2      114.49      127.91      5.64 o 
   0  11   2       43.52       50.81      4.35 o 
   1  11   2       97.68       93.15      6.99 o 
   2  11   2       64.06       52.37      6.62 o 
   3  11   2      207.15      197.01     12.77 o 
   4  11   2      103.30       90.11      9.70 o 
   5  11   2       39.15       48.51      9.26 o 
   6  11   2      103.69      101.71     12.31 o 
   7  11   2       10.40        8.85      7.75 o 
  -8  12   2       20.67       20.13     10.12 o 
  -7  12   2      101.71       95.52     18.35 o 
  -6  12   2      116.92      111.37     10.98 o 
  -5  12   2       10.79        9.09      5.72 o 
  -4  12   2      318.16      294.57     11.97 o 
  -3  12   2       76.93       72.49      6.48 o 
  -2  12   2      480.61      447.38     15.51 o 
  -1  12   2      271.60      243.41      7.61 o 
   0  12   2        0.02       -1.66      2.72 o 
   1  12   2      245.15      222.62     10.64 o 
   2  12   2        0.52       -3.61      4.07 o 
   3  12   2      327.77      355.26     16.02 o 
   4  12   2      176.99      149.75     11.80 o 
   5  12   2       49.73       49.29      8.98 o 
   6  12   2        0.00        3.43      7.48 o 
   7  12   2       29.27       48.24     11.19 o 
  -8  13   2       10.71        9.88      9.31 o 
  -7  13   2       10.88       -0.07     10.25 o 
  -6  13   2       10.29       11.55      6.65 o 
  -5  13   2       34.11       34.52      8.13 o 
  -4  13   2      185.48      172.55     11.82 o 
  -3  13   2      285.81      281.99     11.98 o 
  -2  13   2      156.74      150.14      9.13 o 
  -1  13   2       51.06       46.57      6.97 o 
   0  13   2      171.39      122.23     18.64 o 
   1  13   2       45.64       45.12      6.14 o 
   2  13   2      188.79      198.37     11.46 o 
   3  13   2      177.36      158.57     12.89 o 
   4  13   2        3.62       -0.74      5.09 o 
   5  13   2       41.99       34.74      8.85 o 
   6  13   2       13.49       15.91      9.81 o 
  -8  14   2        4.24       -3.93     11.93 o 
  -7  14   2        2.94        2.59      8.48 o 
  -6  14   2        0.00        3.91      6.34 o 
  -5  14   2       37.44       43.57      7.52 o 
  -4  14   2      283.61      280.35     15.25 o 
  -3  14   2      110.20      106.46      8.66 o 
  -2  14   2      239.79      265.56     14.19 o 
  -1  14   2      189.50      181.39     12.43 o 
   0  14   2       16.19        8.59      5.69 o 
   1  14   2      312.42      331.67     37.91 o 
   2  14   2      211.70      201.53     12.10 o 
   3  14   2        3.67        0.02      5.22 o 
   4  14   2      124.33      115.49     11.26 o 
   5  14   2       54.73       57.29     10.33 o 
   6  14   2       46.93       52.37     10.31 o 
  -7  15   2        1.50       -4.68     10.45 o 
  -6  15   2       76.06       75.46     12.15 o 
  -5  15   2       21.21       27.88      9.23 o 
  -4  15   2       62.75       53.54      8.33 o 
  -3  15   2      122.10      132.32     11.25 o 
  -2  15   2      444.06      465.20     25.63 o 
  -1  15   2       35.28       32.21      7.01 o 
   0  15   2       21.63       20.62      6.94 o 
   1  15   2      298.66      291.70     19.92 o 
   2  15   2       49.91       51.44     10.45 o 
   3  15   2        4.12       12.94     10.00 o 
   4  15   2       36.94       34.59     10.48 o 
   5  15   2        1.30        7.40      9.28 o 
   6  15   2        4.88        3.30     12.49 o 
  -7  16   2       13.55       15.13     10.24 o 
  -6  16   2        1.16        3.41     10.06 o 
  -5  16   2        8.81        7.58      8.02 o 
  -4  16   2        5.07        6.09      8.77 o 
  -3  16   2       35.60       37.34      7.32 o 
  -2  16   2      687.26      693.20     25.61 o 
  -1  16   2      574.61      600.28     27.33 o 
   0  16   2        3.09        4.15      5.35 o 
   1  16   2       35.82       35.75     10.01 o 
   2  16   2      206.84      194.78     17.92 o 
   3  16   2       96.68      107.18     15.57 o 
   4  16   2       82.01       83.43     15.20 o 
   5  16   2       31.92       21.66     10.73 o 
   6  16   2       11.83       11.23     10.49 o 
  -7  17   2        1.40        0.95      9.29 o 
  -6  17   2        3.42        9.05     10.48 o 
  -5  17   2       70.53       68.48     21.34 o 
  -4  17   2        1.02       -5.38      5.89 o 
  -3  17   2       59.39       53.49      8.63 o 
  -2  17   2       20.22       19.55      7.12 o 
  -1  17   2      183.38      188.05     13.61 o 
   0  17   2       14.77       22.19      7.51 o 
   1  17   2        2.63        2.94      5.88 o 
   2  17   2       70.02       51.61     11.33 o 
   3  17   2       12.81       16.81     10.02 o 
   4  17   2        2.16       -0.42     10.88 o 
   5  17   2       18.07       21.33     13.39 o 
  -6  18   2       24.58       31.83     11.11 o 
  -5  18   2       11.93       12.19      8.84 o 
  -4  18   2       68.22       82.01     13.90 o 
  -3  18   2      206.62      204.43     18.20 o 
  -2  18   2        9.55        0.04      6.23 o 
  -1  18   2        6.24        8.05      7.29 o 
   0  18   2      149.41      151.88     16.00 o 
   1  18   2      186.19      146.56     13.15 o 
   2  18   2       93.50       81.67     13.39 o 
   3  18   2      155.81      155.71     17.61 o 
   4  18   2        5.24        8.84     10.05 o 
   5  18   2        6.39        7.33     10.55 o 
  -6  19   2        0.43        0.13     10.81 o 
  -5  19   2        1.38       -5.78      7.03 o 
  -4  19   2       50.94       42.21     11.06 o 
  -3  19   2        4.90        8.12      9.71 o 
  -2  19   2       37.47       35.56      9.20 o 
  -1  19   2       81.97       77.75     13.44 o 
   0  19   2      100.51      112.33     11.86 o 
   1  19   2       56.09       42.79      8.79 o 
   2  19   2       54.23       67.04     13.56 o 
   3  19   2       37.52       28.27     12.88 o 
   4  19   2        8.88       -0.29     10.09 o 
  -5  20   2       37.86       32.63     12.28 o 
  -4  20   2        0.77       -7.21      7.86 o 
  -3  20   2        0.00       -0.05      8.30 o 
  -2  20   2       28.41       37.46      9.53 o 
  -1  20   2        1.29       -6.55      6.65 o 
   0  20   2      117.69       99.96     11.79 o 
   1  20   2       24.12       32.13     10.29 o 
   2  20   2      146.18      143.04     14.14 o 
   3  20   2       31.98       34.09     11.38 o 
   4  20   2      165.22      223.81     43.31 o 
  -5  21   2        2.89       -6.50      9.19 o 
  -4  21   2       20.33       23.74     10.57 o 
  -3  21   2        2.96       -7.17      8.32 o 
  -2  21   2       28.06       35.69      9.88 o 
  -1  21   2       12.23       10.04      8.11 o 
   0  21   2       14.19       13.60      8.94 o 
   1  21   2      126.83      137.07     14.43 o 
   2  21   2       64.21       70.70     11.33 o 
   3  21   2       48.03       64.47     19.08 o 
  -4  22   2        9.38        9.71     10.74 o 
  -3  22   2        2.08       -4.14     10.52 o 
  -2  22   2        2.49       -5.50      8.25 o 
  -1  22   2       37.36       41.12      9.67 o 
   0  22   2       59.34       77.60     12.31 o 
   1  22   2       19.25       15.41     12.35 o 
   2  22   2        6.33        3.23      9.99 o 
   3  22   2       28.48       40.44     14.80 o 
  -3  23   2       43.75       65.48     20.15 o 
  -2  23   2        5.68       20.33     14.87 o 
  -1  23   2       17.54       17.71     12.76 o 
   0  23   2       70.69       70.77     14.22 o 
   1  23   2        8.55       15.14     12.46 o 
   2  23   2        5.95       -0.30     11.29 o 
  -2  24   2       44.92       49.01     18.55 o 
  -1  24   2       25.92       41.18     14.21 o 
   0  24   2       47.01       64.83     16.07 o 
   1  24   2       11.68        0.49     10.97 o 
  -9   1   3        2.44        0.71     17.58 o 
  -8   1   3       13.16       20.45     10.45 o 
  -7   1   3        0.16       -1.45      4.82 o 
  -6   1   3      279.54      260.73     11.59 o 
  -5   1   3      219.85      222.73      6.66 o 
  -4   1   3       57.84       68.98      5.10 o 
  -3   1   3      444.43      432.34      8.94 o 
  -2   1   3       12.64        7.46      2.76 o 
  -1   1   3        2.26        0.55      4.18 o 
   0   1   3      361.78      421.41     16.48 o 
   1   1   3     5722.12     5730.14    175.16 o 
   2   1   3       51.32       35.43      6.25 o 
   3   1   3       19.15       13.94      5.19 o 
   4   1   3        4.86        2.67      5.87 o 
   5   1   3       40.86       36.17      6.95 o 
   6   1   3       37.22       35.03      7.47 o 
   7   1   3        6.89       12.93      7.88 o 
  -9   2   3       67.98       61.88     12.62 o 
  -8   2   3       43.04       41.80      9.44 o 
  -7   2   3      194.93      199.94     13.41 o 
  -6   2   3     1068.26     1082.01     23.05 o 
  -5   2   3     1169.69     1171.72     38.71 o 
  -4   2   3     1845.38     1913.48     45.84 o 
  -3   2   3     1507.70     1559.72     19.53 o 
  -2   2   3      528.53      519.07     14.57 o 
  -1   2   3      672.61      653.45     14.42 o 
   0   2   3        2.58        0.12      3.33 o 
   1   2   3      136.71      115.91      7.67 o 
   2   2   3      436.62      405.71     10.73 o 
   3   2   3     1964.01     1937.35     36.43 o 
   4   2   3      277.69      256.35     13.06 o 
   5   2   3      187.16      167.05     12.02 o 
   6   2   3       23.26       23.92      7.19 o 
   7   2   3      116.01      111.41     14.41 o 
  -9   3   3       18.23       15.27     10.04 o 
  -8   3   3       20.77       27.22      8.66 o 
  -7   3   3       74.12       64.36      7.67 o 
  -6   3   3        0.28        3.24      4.48 o 
  -5   3   3        1.13        0.30      4.00 o 
  -4   3   3     1295.39     1384.02     20.16 o 
  -3   3   3      385.78      398.27     13.78 o 
  -2   3   3        0.19        5.79      2.26 o 
  -1   3   3     4828.96     5438.10    121.86 o 
   0   3   3      472.08      479.69     13.44 o 
   1   3   3       31.12       31.80      4.28 o 
   2   3   3       20.14       25.35      3.76 o 
   3   3   3      126.29      151.21     11.60 o 
   4   3   3      321.35      329.05     17.10 o 
   5   3   3      116.97      123.05     10.48 o 
   6   3   3        3.70        0.76      5.89 o 
   7   3   3       74.32       95.45     11.09 o 
  -9   4   3        0.21        6.82      9.82 o 
  -8   4   3        1.08        3.95      5.96 o 
  -7   4   3      288.46      318.76     13.81 o 
  -6   4   3      379.23      356.45     13.70 o 
  -5   4   3        0.10       -2.31      3.30 o 
  -4   4   3       15.49       11.48      3.47 o 
  -3   4   3      192.34      201.82     12.91 o 
  -2   4   3      555.42      593.56      9.23 o 
  -1   4   3     2342.74     2443.63     55.85 o 
   0   4   3      822.94      888.08     18.47 o 
   1   4   3        0.76       -1.05      2.79 o 
   2   4   3      236.26      281.55     10.43 o 
   3   4   3        0.45        4.14      5.20 o 
   4   4   3       76.25       71.23      9.11 o 
   5   4   3      174.42      163.96     16.52 o 
   6   4   3        2.92       -2.06      6.32 o 
   7   4   3       12.53       13.17      9.13 o 
  -9   5   3       29.02       54.57     13.31 o 
  -8   5   3      173.63      181.02     13.72 o 
  -7   5   3       43.57       31.82      6.26 o 
  -6   5   3       14.57        9.45      5.04 o 
  -5   5   3        7.25        0.91      3.35 o 
  -4   5   3       50.43       59.26      5.06 o 
  -3   5   3      325.15      352.82     10.14 o 
  -2   5   3     2571.93     2783.59     41.08 o 
  -1   5   3        1.75        3.54      3.01 o 
   0   5   3      470.52      516.53     16.22 o 
   1   5   3        1.01        3.85      3.14 o 
   2   5   3      527.70      524.17     11.57 o 
   3   5   3     1047.26     1034.44     26.56 o 
   4   5   3       11.37       12.51      7.24 o 
   5   5   3       45.01       55.53      9.48 o 
   6   5   3       12.41       11.58      8.51 o 
   7   5   3       30.41       40.33     10.73 o 
  -9   6   3        7.12       11.15      9.71 o 
  -8   6   3      162.70      173.93     13.24 o 
  -7   6   3      102.84      106.94      9.99 o 
  -6   6   3       36.71       31.18      5.76 o 
  -5   6   3       26.68       24.23      4.37 o 
  -4   6   3       99.26      124.88      6.99 o 
  -3   6   3       65.13       72.14      4.88 o 
  -2   6   3     1480.81     1612.24     34.76 o 
  -1   6   3     3763.11     4038.35     54.02 o 
   0   6   3     1378.94     1450.38     38.96 o 
   1   6   3     1321.67     1335.55     19.44 o 
   2   6   3      178.04      152.71      7.00 o 
   3   6   3       10.91       17.57      7.43 o 
   4   6   3       14.80        6.28      6.48 o 
   5   6   3       60.00       50.88     12.77 o 
   6   6   3       10.64       13.43      6.97 o 
   7   6   3       20.23       13.83      9.11 o 
  -9   7   3        7.81       -0.21      9.17 o 
  -8   7   3       77.78       75.76      9.80 o 
  -7   7   3       94.72      110.23      9.24 o 
  -6   7   3        9.32       11.34      4.32 o 
  -5   7   3       41.25       39.94      5.21 o 
  -4   7   3        4.31        2.25      3.14 o 
  -3   7   3        0.12        0.32      2.23 o 
  -2   7   3      345.14      372.22     10.49 o 
  -1   7   3        3.61       12.52      4.98 o 
   0   7   3      184.33      198.19      9.35 o 
   1   7   3      165.82      149.38      6.89 o 
   2   7   3        8.20        7.46      3.51 o 
   3   7   3     1408.43     1420.14     38.54 o 
   4   7   3      234.99      212.62     14.03 o 
   5   7   3      415.21      415.93     20.34 o 
   6   7   3       29.76       31.89      8.90 o 
   7   7   3        0.69       -6.91      8.52 o 
  -9   8   3       48.55       53.90     20.30 o 
  -8   8   3       31.51       27.08      8.05 o 
  -7   8   3       91.41       75.46      8.17 o 
  -6   8   3       22.31       22.96      5.33 o 
  -5   8   3      301.92      296.74     11.28 o 
  -4   8   3       79.83       78.38      6.05 o 
  -3   8   3      152.67      150.39     11.15 o 
  -2   8   3     1246.51     1225.05     25.04 o 
  -1   8   3     4916.74     5263.62     65.86 o 
   0   8   3      804.63      784.51     13.64 o 
   1   8   3      798.95      776.35     15.13 o 
   2   8   3      819.52      758.07     20.43 o 
   3   8   3      220.78      193.42     12.49 o 
   4   8   3       12.69       10.85      7.08 o 
   5   8   3      129.37      115.51     12.29 o 
   6   8   3       31.51       27.35      9.54 o 
   7   8   3        1.86       -5.21      9.82 o 
  -9   9   3        0.19       14.12     16.65 o 
  -8   9   3        1.61        0.73      8.00 o 
  -7   9   3       23.13       21.88      7.66 o 
  -6   9   3       20.36       23.92      7.17 o 
  -5   9   3       69.64       62.43      7.77 o 
  -4   9   3      143.07      128.61      8.28 o 
  -3   9   3     1052.87     1140.50     19.69 o 
  -2   9   3     1657.96     1698.08     31.84 o 
  -1   9   3        0.89        1.22      3.72 o 
   0   9   3     1146.82     1285.56     35.51 o 
   1   9   3        0.48       -1.30      3.69 o 
   2   9   3      866.80      857.61     22.53 o 
   3   9   3      279.36      247.96     14.08 o 
   4   9   3       10.68       12.96      6.20 o 
   5   9   3      131.69      126.91     13.86 o 
   6   9   3       10.33       13.07      7.98 o 
  -9  10   3        2.05        2.71     17.19 o 
  -8  10   3       40.58       39.96     11.03 o 
  -7  10   3        4.22        1.57      7.04 o 
  -6  10   3      275.03      267.58     19.89 o 
  -5  10   3      154.52      156.16     11.37 o 
  -4  10   3      394.87      386.51     15.89 o 
  -3  10   3       16.28       18.47      4.66 o 
  -2  10   3      100.49      101.76      6.93 o 
  -1  10   3      115.07      109.06      7.21 o 
   0  10   3       29.30       33.49      4.27 o 
   1  10   3      178.06      171.29      9.66 o 
   2  10   3      324.01      293.00     14.21 o 
   3  10   3      166.07      157.37     11.56 o 
   4  10   3        0.01        0.28      6.36 o 
   5  10   3       55.79       55.42     10.64 o 
   6  10   3       92.23       96.80     12.51 o 
  -8  11   3       92.92      107.50     14.45 o 
  -7  11   3      279.75      313.92     22.30 o 
  -6  11   3       52.53       50.35      8.27 o 
  -5  11   3      233.39      231.57     20.56 o 
  -4  11   3      229.93      224.43     12.93 o 
  -3  11   3      705.64      708.49     17.25 o 
  -2  11   3      178.39      175.41      9.29 o 
  -1  11   3      593.30      597.03     15.74 o 
   0  11   3      158.45      141.04      9.00 o 
   1  11   3        6.54        1.16      3.69 o 
   2  11   3      150.83      141.76     10.03 o 
   3  11   3      147.63      149.98     17.40 o 
   4  11   3       70.31       56.26      9.19 o 
   5  11   3        8.54        9.00      8.42 o 
   6  11   3       29.97       28.94      8.99 o 
  -8  12   3        4.05        9.07     12.73 o 
  -7  12   3      215.95      236.01     17.24 o 
  -6  12   3      157.83      165.98     12.92 o 
  -5  12   3      281.42      303.47     15.93 o 
  -4  12   3      713.45      658.18     25.46 o 
  -3  12   3      625.42      656.29     25.49 o 
  -2  12   3      195.83      185.64      9.55 o 
  -1  12   3       54.91       63.10      6.37 o 
   0  12   3       60.04       52.01      7.85 o 
   1  12   3        0.92       -2.14      6.53 o 
   2  12   3        0.05       -0.02      7.38 o 
   3  12   3      351.36      381.35     17.51 o 
   4  12   3       71.65       75.33     10.25 o 
   5  12   3      109.75      116.65     12.68 o 
   6  12   3       17.70       23.92     10.36 o 
  -8  13   3        1.42       -1.57      7.54 o 
  -7  13   3      134.84      137.70     13.31 o 
  -6  13   3       19.38       23.60      8.47 o 
  -5  13   3        6.34        4.99      5.53 o 
  -4  13   3      109.24      107.21     10.02 o 
  -3  13   3      327.59      323.22     16.22 o 
  -2  13   3      590.56      582.72     24.20 o 
  -1  13   3      119.78       99.83      7.93 o 
   0  13   3      453.69      434.03     16.24 o 
   1  13   3       31.25       26.01      7.78 o 
   2  13   3      156.04      143.02     15.01 o 
   3  13   3       42.66       52.52     12.07 o 
   4  13   3        7.76        0.39     13.24 o 
   5  13   3        0.08        8.30      9.39 o 
   6  13   3       15.12       36.87     14.71 o 
  -8  14   3        1.21       -5.08      7.76 o 
  -7  14   3      161.27      152.03     13.46 o 
  -6  14   3      329.85      348.97     18.32 o 
  -5  14   3      392.01      418.60     19.29 o 
  -4  14   3       13.43       10.39      6.60 o 
  -3  14   3       59.77       62.91      9.45 o 
  -2  14   3       12.77       14.19      5.46 o 
  -1  14   3       23.64       23.53      5.84 o 
   0  14   3      155.99      167.03     12.54 o 
   1  14   3      239.08      212.82     17.16 o 
   2  14   3      282.02      245.88     18.85 o 
   3  14   3      139.59      157.13     17.73 o 
   4  14   3       75.82       77.08     15.19 o 
   5  14   3       80.75       77.23     15.32 o 
  -7  15   3       28.40       22.34      8.70 o 
  -6  15   3       14.61       15.51      8.06 o 
  -5  15   3        0.37       13.16      8.09 o 
  -4  15   3       15.77       16.86      7.24 o 
  -3  15   3      171.40      167.21     12.71 o 
  -2  15   3       63.93       58.19      7.39 o 
  -1  15   3      191.05      199.88     11.06 o 
   0  15   3        3.14        2.68      7.23 o 
   1  15   3      226.46      236.72     18.58 o 
   2  15   3       39.12       38.56     11.24 o 
   3  15   3      178.37      179.54     17.79 o 
   4  15   3       22.49       26.76     12.12 o 
   5  15   3        5.69        0.81     10.25 o 
  -7  16   3        3.39       -6.99      7.89 o 
  -6  16   3        9.50        9.70      7.12 o 
  -5  16   3        0.55       -0.89      7.41 o 
  -4  16   3      211.44      210.87     14.78 o 
  -3  16   3       62.26       70.08      9.75 o 
  -2  16   3       20.34       18.11      5.95 o 
  -1  16   3      759.59      746.25     34.63 o 
   0  16   3      438.37      503.85     30.19 o 
   1  16   3      122.64      126.83     15.89 o 
   2  16   3      134.53      144.77     16.90 o 
   3  16   3        4.01        7.19      9.60 o 
   4  16   3        6.20       22.80     10.66 o 
   5  16   3       33.79       46.94     14.42 o 
  -7  17   3        9.73        7.29     22.21 o 
  -6  17   3        2.41       -2.18      8.28 o 
  -5  17   3       13.57        6.63      7.67 o 
  -4  17   3       92.48       98.24     11.52 o 
  -3  17   3      186.40      200.97     15.54 o 
  -2  17   3        0.06       -4.13      6.02 o 
  -1  17   3       12.04       15.64      7.04 o 
   0  17   3       78.42       84.65     11.12 o 
   1  17   3       23.86       20.13     10.75 o 
   2  17   3      250.95      242.82     21.20 o 
   3  17   3      314.43      314.86     24.80 o 
   4  17   3      106.95      113.74     16.18 o 
   5  17   3       73.88       97.10     16.79 o 
  -6  18   3        0.17       -4.69     10.15 o 
  -5  18   3        1.40       -2.63      8.79 o 
  -4  18   3       14.63        5.59     14.84 o 
  -3  18   3      140.76      121.08     26.00 o 
  -2  18   3        0.03       -8.06      6.58 o 
  -1  18   3      367.75      403.06     20.38 o 
   0  18   3      108.86      121.57     13.22 o 
   1  18   3       58.37       77.20     11.12 o 
   2  18   3       56.32       53.29     15.73 o 
   3  18   3        0.58        2.30      9.07 o 
   4  18   3        0.00       17.46     11.70 o 
  -6  19   3        4.87       -1.16      8.20 o 
  -5  19   3       27.46       23.21     12.31 o 
  -4  19   3        1.28       -3.24      7.51 o 
  -3  19   3      123.50      126.77     16.35 o 
  -2  19   3       70.65       89.67     14.05 o 
  -1  19   3      107.86      100.88     12.14 o 
   0  19   3       89.10       85.92     11.48 o 
   1  19   3      106.85      102.07     12.04 o 
   2  19   3       15.60       24.97     11.13 o 
   3  19   3       56.89       67.98     18.96 o 
   4  19   3       40.62       53.40     14.99 o 
  -5  20   3       41.21       66.61     15.47 o 
  -4  20   3       54.93       42.15     11.88 o 
  -3  20   3        3.78        2.43      7.56 o 
  -2  20   3        5.71       13.41     11.68 o 
  -1  20   3       29.68       27.34      8.07 o 
   0  20   3       35.94       38.23     10.42 o 
   1  20   3       21.11       22.34      9.69 o 
   2  20   3        3.32        5.62     11.77 o 
   3  20   3        0.25        7.50     13.38 o 
  -5  21   3        1.56       10.84     10.79 o 
  -4  21   3       39.95       45.54     12.93 o 
  -3  21   3        1.00        5.25     11.12 o 
  -2  21   3        4.03       11.04     10.33 o 
  -1  21   3        5.54       -6.48      7.02 o 
   0  21   3       25.56       28.68      9.06 o 
   1  21   3        0.09       -2.28      8.77 o 
   2  21   3        5.12       10.08      8.82 o 
  -4  22   3       19.59       24.53     11.42 o 
  -3  22   3       34.40       28.38     15.85 o 
  -2  22   3        2.91       -1.58      8.81 o 
  -1  22   3        2.00       -8.60      5.89 o 
   0  22   3       36.88       36.89     10.09 o 
   1  22   3        4.82       16.55      8.92 o 
   2  22   3        5.82        6.05      9.19 o 
  -3  23   3       10.57       13.74     13.71 o 
  -2  23   3       13.45        7.81     13.46 o 
  -1  23   3       20.92        8.86     12.82 o 
   0  23   3        4.03        4.38      8.30 o 
   1  23   3        8.65        7.23      9.94 o 
  -9   0   4       91.36      110.09     23.01 o 
  -8   0   4       85.67       86.31     13.98 o 
  -7   0   4       60.44       64.59     10.71 o 
  -6   0   4      243.93      208.68     15.56 o 
  -5   0   4      284.37      301.07     19.60 o 
  -4   0   4      351.24      349.64     13.91 o 
  -3   0   4     9014.69     9605.34     75.10 o 
  -2   0   4     1581.20     1726.98     36.19 o 
  -1   0   4      339.50      321.60     20.93 o 
   0   0   4     1282.96     1393.41     47.32 o 
   1   0   4        6.19       -0.24     10.25 o 
   2   0   4       15.80       14.18      9.86 o 
   3   0   4      181.38      177.28     24.46 o 
   4   0   4       30.76       18.07     12.49 o 
   5   0   4      473.35      385.75     36.04 o 
   6   0   4      634.14      809.54     40.48 o 
  -9   1   4       27.65       22.56     10.37 o 
  -8   1   4       16.58       22.22      6.04 o 
  -7   1   4      554.61      549.73     17.97 o 
  -6   1   4      501.18      502.81     16.13 o 
  -5   1   4      490.01      458.97     14.29 o 
  -4   1   4     3709.33     3986.77     52.31 o 
  -3   1   4       88.12      103.79      8.37 o 
  -2   1   4      111.31      126.08      6.45 o 
  -1   1   4        4.12        3.59      4.31 o 
   0   1   4      102.38      131.90     11.48 o 
   1   1   4       12.33        3.38      7.60 o 
   2   1   4      237.02      221.19     17.37 o 
   3   1   4      394.92      373.11     50.47 o 
   4   1   4      480.52      491.44     22.65 o 
   5   1   4      328.21      361.47     20.65 o 
   6   1   4      285.03      293.47     19.75 o 
  -9   2   4       49.05       44.32     10.98 o 
  -8   2   4       19.95       30.00      7.33 o 
  -7   2   4      104.13       98.57      9.20 o 
  -6   2   4        1.85       -3.61      4.46 o 
  -5   2   4       57.07       45.25      5.42 o 
  -4   2   4      204.66      221.24      8.84 o 
  -3   2   4     3383.91     3416.32     91.29 o 
  -2   2   4        2.73        1.95      2.74 o 
  -1   2   4      621.58      644.88     17.17 o 
   0   2   4       55.28       47.56      6.44 o 
   1   2   4     2224.19     2308.94     39.34 o 
   2   2   4      138.95      115.95     12.86 o 
   3   2   4       47.54       29.69     10.16 o 
   4   2   4       30.08       15.67      7.61 o 
   5   2   4       27.70       31.30      8.83 o 
   6   2   4        1.11       -5.17      7.89 o 
  -9   3   4        0.97        2.14      9.22 o 
  -8   3   4       28.90       27.44      7.18 o 
  -7   3   4      238.30      215.48     12.03 o 
  -6   3   4       21.37       20.48      6.19 o 
  -5   3   4        5.90        3.80      3.61 o 
  -4   3   4       21.27       17.81      4.51 o 
  -3   3   4     1001.64     1086.51     13.91 o 
  -2   3   4      250.06      244.59      7.97 o 
  -1   3   4      305.86      234.94     10.57 o 
   0   3   4      259.67      209.36     10.32 o 
   1   3   4      328.69      326.47     17.63 o 
   2   3   4      237.87      197.63     16.58 o 
   3   3   4      135.26      126.22     13.72 o 
   4   3   4      165.95      145.22     12.81 o 
   5   3   4       91.61       91.24     12.30 o 
   6   3   4        2.38        7.80     10.23 o 
  -9   4   4       73.23       85.91     14.85 o 
  -8   4   4       15.89       11.96      6.27 o 
  -7   4   4       23.28       21.85      6.11 o 
  -6   4   4       95.20      105.35      9.56 o 
  -5   4   4      139.55      134.40      7.72 o 
  -4   4   4       76.72       64.91      5.38 o 
  -3   4   4      654.81      678.49     20.89 o 
  -2   4   4      510.01      476.48     10.38 o 
  -1   4   4      505.10      537.66     16.50 o 
   0   4   4        1.66       13.15      8.36 o 
   1   4   4      914.23      902.24     21.66 o 
   2   4   4      966.07      958.93     82.62 o 
   3   4   4     1165.86     1168.41     31.04 o 
   4   4   4      280.53      264.49     17.43 o 
   5   4   4      139.08      114.69     12.77 o 
   6   4   4       11.63        3.78      7.76 o 
  -9   5   4       51.76       64.69     12.76 o 
  -8   5   4        8.93        9.37      6.82 o 
  -7   5   4        7.52        6.00      6.49 o 
  -6   5   4        3.24        5.88      5.53 o 
  -5   5   4        1.10       -0.57      4.12 o 
  -4   5   4      307.80      262.99      9.74 o 
  -3   5   4      260.36      235.72     12.47 o 
  -2   5   4      748.72      766.35     13.66 o 
  -1   5   4     4907.22     5244.35     51.01 o 
   0   5   4     2995.75     3154.94    106.23 o 
   1   5   4      784.15      754.73     27.07 o 
   2   5   4       36.69       34.85      7.17 o 
   3   5   4      162.43      160.25     12.58 o 
   4   5   4      445.92      419.74     20.83 o 
   5   5   4       51.21       42.65      9.52 o 
   6   5   4       13.73        7.27      8.39 o 
  -9   6   4       69.24       70.70     20.51 o 
  -8   6   4        6.80       -2.12      8.68 o 
  -7   6   4       23.10       18.65      6.48 o 
  -6   6   4       12.45        7.55      4.28 o 
  -5   6   4      398.39      385.45     12.61 o 
  -4   6   4      327.98      337.13     10.94 o 
  -3   6   4      285.20      282.52      8.22 o 
  -2   6   4        1.11        1.58      2.82 o 
  -1   6   4      247.23      256.16     18.46 o 
   0   6   4      391.94      392.46     14.54 o 
   1   6   4      559.08      512.43     26.95 o 
   2   6   4      641.39      667.43     21.87 o 
   3   6   4      350.78      364.49     17.87 o 
   4   6   4      186.03      168.88     14.58 o 
   5   6   4       30.60       12.75      8.17 o 
   6   6   4        3.93        1.11      9.91 o 
  -9   7   4       19.09       11.22     12.00 o 
  -8   7   4        7.38        9.85      7.88 o 
  -7   7   4       13.73        7.65      7.38 o 
  -6   7   4       28.35       25.44      6.86 o 
  -5   7   4       13.89       12.33      5.63 o 
  -4   7   4       24.79       32.06      5.91 o 
  -3   7   4      193.49      197.09      8.03 o 
  -2   7   4      261.66      258.92      9.71 o 
  -1   7   4      618.17      612.78     17.29 o 
   0   7   4      176.98      155.17      9.60 o 
   1   7   4      437.19      431.80     24.50 o 
   2   7   4      705.94      700.39     27.33 o 
   3   7   4       20.56       16.88      7.67 o 
   4   7   4       96.50       89.15     11.54 o 
   5   7   4      258.75      255.33     18.12 o 
   6   7   4       11.22       -0.90      8.39 o 
  -9   8   4       27.46       41.62     16.77 o 
  -8   8   4       38.49       45.09     15.11 o 
  -7   8   4       15.17       22.84      7.80 o 
  -6   8   4       85.92       99.28      9.75 o 
  -5   8   4       30.75       31.18      7.06 o 
  -4   8   4        1.41        3.40      4.43 o 
  -3   8   4     1202.92     1236.04     38.54 o 
  -2   8   4      116.65      117.41      7.17 o 
  -1   8   4       15.96       21.31      5.05 o 
   0   8   4      223.25      246.65     11.53 o 
   1   8   4       11.00        7.96      4.19 o 
   2   8   4        6.00        6.36      5.97 o 
   3   8   4        7.34       15.58      7.55 o 
   4   8   4       54.25       50.18      9.61 o 
   5   8   4        0.94        8.20      8.00 o 
   6   8   4       37.98       24.48     10.36 o 
  -9   9   4       79.27       69.00     13.39 o 
  -8   9   4       30.98       33.13     10.59 o 
  -7   9   4      138.42      133.29     14.23 o 
  -6   9   4      327.00      317.05     16.30 o 
  -5   9   4       43.95       47.13      7.68 o 
  -4   9   4      234.39      211.54     12.57 o 
  -3   9   4       21.88       20.46      5.70 o 
  -2   9   4       30.43       29.59      5.13 o 
  -1   9   4       31.52       31.31      4.83 o 
   0   9   4       46.60       35.55      6.24 o 
   1   9   4       48.42       36.55      6.18 o 
   2   9   4      940.09      958.96     26.35 o 
   3   9   4      409.00      412.98     19.57 o 
   4   9   4      121.80      159.82     14.08 o 
   5   9   4       78.05       98.13     12.29 o 
   6   9   4       16.85       14.18     11.01 o 
  -9  10   4       18.52       23.70     10.80 o 
  -8  10   4       20.59       20.18      8.84 o 
  -7  10   4       10.32        8.68      7.74 o 
  -6  10   4       11.48       16.95      7.28 o 
  -5  10   4       34.37       22.56      6.51 o 
  -4  10   4      107.00      107.30      9.99 o 
  -3  10   4      243.02      234.24     13.30 o 
  -2  10   4      143.32      148.40      8.53 o 
  -1  10   4      266.38      260.28     11.26 o 
   0  10   4       20.72       19.19      5.18 o 
   1  10   4       30.87       25.75      8.40 o 
   2  10   4        2.56       14.64     10.62 o 
   3  10   4      431.48      470.41     28.10 o 
   4  10   4        3.99        5.36      9.01 o 
   5  10   4       49.83       59.17     10.83 o 
   6  10   4       34.94       38.07     12.46 o 
  -8  11   4        0.07        7.01      8.94 o 
  -7  11   4       55.57       67.76      9.83 o 
  -6  11   4      139.30      161.77     12.78 o 
  -5  11   4      152.88      153.94     11.95 o 
  -4  11   4      881.61      805.61     31.74 o 
  -3  11   4       23.98       24.05      7.27 o 
  -2  11   4       11.20        4.70      4.87 o 
  -1  11   4       58.01       49.75      5.70 o 
   0  11   4      362.74      364.11     14.96 o 
   1  11   4      312.76      325.29     14.20 o 
   2  11   4      187.61      195.86     31.85 o 
   3  11   4       45.89       50.31     11.57 o 
   4  11   4      238.68      273.65     37.94 o 
   5  11   4       97.86      137.83     19.15 o 
  -8  12   4       13.20       12.68     11.54 o 
  -7  12   4        0.65        5.02      7.56 o 
  -6  12   4       72.68       75.73     10.49 o 
  -5  12   4       38.77       38.08      8.70 o 
  -4  12   4        0.37        7.09      5.56 o 
  -3  12   4      141.68      119.05     10.63 o 
  -2  12   4        0.98        2.20      4.43 o 
  -1  12   4       45.66       41.47      5.87 o 
   0  12   4       86.05       72.48      8.12 o 
   1  12   4      618.39      669.48     21.98 o 
   2  12   4       36.13       22.05      8.88 o 
   3  12   4        0.05       -3.23     10.14 o 
   4  12   4        0.09       -5.65     15.95 o 
   5  12   4        5.24        5.57     12.70 o 
  -8  13   4        7.38        7.93      9.72 o 
  -7  13   4        3.85       -1.90      8.52 o 
  -6  13   4        9.84        0.83      6.75 o 
  -5  13   4       33.68       28.29      8.39 o 
  -4  13   4       89.65       80.67      9.91 o 
  -3  13   4       50.38       44.13      8.09 o 
  -2  13   4        0.36       11.72      9.44 o 
  -1  13   4        9.94        3.91      5.65 o 
   0  13   4      249.97      249.93     13.25 o 
   1  13   4      252.25      238.75     18.65 o 
   2  13   4       23.54       21.81     10.28 o 
   3  13   4        4.35        0.08      9.75 o 
   4  13   4        0.17       -3.37      9.29 o 
   5  13   4        7.48        0.29     10.91 o 
  -8  14   4       36.56       28.01     10.96 o 
  -7  14   4        0.98        4.12      6.91 o 
  -6  14   4        1.27       -5.72      5.93 o 
  -5  14   4        7.12        8.52      7.15 o 
  -4  14   4       27.69       21.63      6.99 o 
  -3  14   4       22.72       25.22      6.62 o 
  -2  14   4        6.49        8.63      4.93 o 
  -1  14   4       13.21       16.59      5.47 o 
   0  14   4       28.54       28.54      6.60 o 
   1  14   4        0.26       -4.84      8.67 o 
   2  14   4       31.36       32.52      9.99 o 
   3  14   4       77.51       55.72     13.38 o 
   4  14   4        0.02        3.74     11.93 o 
   5  14   4        3.42        2.30     14.01 o 
  -7  15   4       42.01       41.87     10.58 o 
  -6  15   4       70.88       56.24     10.98 o 
  -5  15   4       51.56       45.85      9.61 o 
  -4  15   4      328.81      353.24     25.19 o 
  -3  15   4      133.99      142.76     12.37 o 
  -2  15   4      126.91      104.49     10.72 o 
  -1  15   4      637.86      734.57     21.39 o 
   0  15   4      187.15      216.61     12.24 o 
   1  15   4       29.03       28.28      9.39 o 
   2  15   4       35.76       35.28     10.43 o 
   3  15   4        2.67       -3.61      9.68 o 
   4  15   4       55.74       45.61     13.86 o 
  -7  16   4        0.02        5.99      9.15 o 
  -6  16   4        0.16       -2.74      7.00 o 
  -5  16   4       65.39       61.95     10.30 o 
  -4  16   4       53.63       57.18      9.98 o 
  -3  16   4      174.40      156.20     13.59 o 
  -2  16   4       25.24       34.95      7.97 o 
  -1  16   4       50.38       61.77      8.39 o 
   0  16   4        0.05        3.79      7.55 o 
   1  16   4       12.79        3.08      8.06 o 
   2  16   4       13.36       15.77      8.77 o 
   3  16   4        6.87        6.33     11.50 o 
   4  16   4        0.05        7.13     11.01 o 
  -7  17   4       23.30       21.70     11.86 o 
  -6  17   4       18.09       11.29     10.45 o 
  -5  17   4        1.69       -7.86      7.45 o 
  -4  17   4      144.25      136.43     13.24 o 
  -3  17   4        2.78        0.11      8.60 o 
  -2  17   4      109.92      108.70     11.78 o 
  -1  17   4        0.49       -0.43      7.56 o 
   0  17   4       93.38      111.58     13.28 o 
   1  17   4        0.23       -3.91      7.27 o 
   2  17   4       11.92       16.47      9.72 o 
   3  17   4       24.82       24.83     13.70 o 
   4  17   4        7.06       -3.69     13.00 o 
  -6  18   4       59.22       52.70     10.51 o 
  -5  18   4        0.34       -6.07      6.11 o 
  -4  18   4        0.00        5.49      7.40 o 
  -3  18   4       17.09       15.79      8.00 o 
  -2  18   4        0.67        5.35      8.40 o 
  -1  18   4       48.96       36.67      9.42 o 
   0  18   4       74.92       75.30     12.01 o 
   1  18   4       32.31       34.81     11.27 o 
   2  18   4       16.31       18.03     10.93 o 
   3  18   4        8.23        8.13     12.81 o 
  -6  19   4        1.26       -6.73      8.07 o 
  -5  19   4       27.21       27.14     10.50 o 
  -4  19   4        0.78       -6.12      7.94 o 
  -3  19   4       67.68       76.73     11.42 o 
  -2  19   4      266.16      266.52     33.72 o 
  -1  19   4        1.32       10.78     12.77 o 
   0  19   4      143.68      169.28     15.97 o 
   1  19   4       68.25       71.40     11.81 o 
   2  19   4       30.70       48.40     13.82 o 
   3  19   4        0.01        6.80     10.31 o 
  -5  20   4        1.06        7.27     10.42 o 
  -4  20   4       38.32       35.71     12.58 o 
  -3  20   4       59.67       50.22     13.21 o 
  -2  20   4       19.24       33.80     12.70 o 
  -1  20   4        8.99       13.76     12.05 o 
   0  20   4       36.22       44.06     11.24 o 
   1  20   4        7.18        9.40     10.54 o 
   2  20   4       30.58       50.08     15.46 o 
  -4  21   4       13.09        3.14     11.09 o 
  -3  21   4        0.02       22.31     13.91 o 
  -2  21   4        0.43        1.33     10.85 o 
  -1  21   4       18.03       29.90     15.20 o 
   0  21   4      107.69      102.59     13.96 o 
   1  21   4       16.66       25.58     12.05 o 
  -3  22   4        0.04        8.35     11.25 o 
  -2  22   4        1.06        5.46     11.34 o 
  -1  22   4        6.66        5.35     12.75 o 
   0  22   4        2.33        5.98      8.46 o 
  -9   1   5        9.00       20.85      8.44 o 
  -8   1   5       15.82       21.60      6.56 o 
  -7   1   5       19.26       24.74      6.20 o 
  -6   1   5       48.50       42.99      6.36 o 
  -5   1   5      308.23      304.60     14.00 o 
  -4   1   5       72.87       71.89      6.37 o 
  -3   1   5        0.19       -0.88      3.59 o 
  -2   1   5        0.40       -5.86      3.90 o 
  -1   1   5        0.05       -1.91      5.93 o 
   0   1   5       39.00       34.10      7.35 o 
   1   1   5      295.49      273.50     19.39 o 
   2   1   5        3.35       -3.04      8.41 o 
   3   1   5       12.30        9.15     10.66 o 
   4   1   5        5.43        1.45     11.99 o 
   5   1   5       46.42       64.83     14.32 o 
  -9   2   5       21.08       32.40     11.20 o 
  -8   2   5      183.01      187.45     12.29 o 
  -7   2   5      174.72      177.94     11.18 o 
  -6   2   5      310.01      290.22     13.11 o 
  -5   2   5      161.78      174.24     11.02 o 
  -4   2   5      217.31      221.16     12.15 o 
  -3   2   5      515.10      528.20     17.44 o 
  -2   2   5      114.24      112.30      6.73 o 
  -1   2   5      420.07      420.28     16.59 o 
   0   2   5       42.20       48.03      6.93 o 
   1   2   5      472.70      433.80     16.91 o 
   2   2   5      260.26      256.30     20.17 o 
   3   2   5       50.10       51.67     12.43 o 
   4   2   5        0.76       -2.81      9.25 o 
   5   2   5       74.60      105.75     17.38 o 
  -9   3   5       72.05       86.00     13.90 o 
  -8   3   5       41.24       42.04      8.09 o 
  -7   3   5        4.90        4.06      5.88 o 
  -6   3   5       27.58       26.70      6.76 o 
  -5   3   5       10.33       10.52      5.27 o 
  -4   3   5       12.77       12.14      4.16 o 
  -3   3   5      297.67      324.39     10.35 o 
  -2   3   5        0.66       -0.49      3.81 o 
  -1   3   5      105.65       97.57     12.10 o 
   0   3   5      122.69      102.14      9.07 o 
   1   3   5      111.97      112.33     13.98 o 
   2   3   5        0.01       -0.25      8.30 o 
   3   3   5       10.98       -0.13     10.91 o 
   4   3   5       81.35       64.53     15.26 o 
   5   3   5        0.60        5.27     12.41 o 
  -9   4   5        4.82       11.59     10.91 o 
  -8   4   5       73.19       71.08     10.24 o 
  -7   4   5       10.41        5.07      5.35 o 
  -6   4   5       93.93       92.04      9.30 o 
  -5   4   5      131.00      126.39      9.65 o 
  -4   4   5      291.92      321.73     11.67 o 
  -3   4   5      280.70      266.79     10.51 o 
  -2   4   5        0.77        0.99      3.72 o 
  -1   4   5       14.57       14.90      5.81 o 
   0   4   5       22.25       20.25      6.12 o 
   1   4   5       30.98       22.93      6.39 o 
   2   4   5      321.05      342.33     22.96 o 
   3   4   5      184.23      171.37     18.50 o 
   4   4   5      193.99      207.66     21.04 o 
   5   4   5      162.55      139.65     18.14 o 
  -9   5   5       19.20       14.48     11.01 o 
  -8   5   5        0.42       -5.12      7.75 o 
  -7   5   5       36.25       26.74      9.83 o 
  -6   5   5       24.22       18.47      9.26 o 
  -5   5   5       98.81       70.79      8.24 o 
  -4   5   5      282.03      278.87     17.71 o 
  -3   5   5      372.12      393.08     16.53 o 
  -2   5   5        0.03        0.70      3.87 o 
  -1   5   5      101.99      108.15      9.15 o 
   0   5   5        9.12        7.37      4.64 o 
   1   5   5      152.55      158.02     15.56 o 
   2   5   5        4.81        8.75      7.56 o 
   3   5   5       24.31       16.61     10.24 o 
   4   5   5       35.46       29.36     13.40 o 
   5   5   5        3.19        2.66      9.91 o 
  -9   6   5        0.84        0.45      8.75 o 
  -8   6   5        2.25        2.71      7.31 o 
  -7   6   5        7.83        2.88      7.31 o 
  -6   6   5        0.28       -0.70      8.08 o 
  -5   6   5       65.26       57.12      7.78 o 
  -4   6   5      331.30      353.27     22.93 o 
  -3   6   5      648.08      670.84     26.11 o 
  -2   6   5      529.67      588.26     16.38 o 
  -1   6   5       99.30       90.66      8.60 o 
   0   6   5      158.71      162.25     10.89 o 
   1   6   5      125.90      138.41     15.52 o 
   2   6   5      160.88      150.15     16.96 o 
   3   6   5       30.46       27.88     10.10 o 
   4   6   5        0.52       -6.52      9.17 o 
   5   6   5        3.37       -4.37      9.66 o 
  -9   7   5        5.41        4.67      9.21 o 
  -8   7   5        8.39        9.62      9.70 o 
  -7   7   5       73.23       67.50     11.56 o 
  -6   7   5        1.25        9.21      7.79 o 
  -5   7   5      411.55      437.28     18.25 o 
  -4   7   5      468.89      475.72     18.89 o 
  -3   7   5      426.30      480.80     19.01 o 
  -2   7   5       12.59       15.92      5.41 o 
  -1   7   5       92.40       86.88      8.24 o 
   0   7   5        0.05       -1.85      5.37 o 
   1   7   5      111.92      110.05     14.00 o 
   2   7   5      416.67      393.14     26.17 o 
   3   7   5      133.43      157.90     23.09 o 
   4   7   5        2.66        1.85      9.37 o 
   5   7   5        1.68        0.99      8.55 o 
  -9   8   5        0.57        3.87     11.16 o 
  -8   8   5        4.36        3.53      9.64 o 
  -7   8   5       21.26        8.77      8.09 o 
  -6   8   5        5.59        7.26      9.36 o 
  -5   8   5        3.47        2.27      5.63 o 
  -4   8   5      176.09      186.46     15.29 o 
  -3   8   5      906.86      932.26     26.80 o 
  -2   8   5     1088.56     1202.25     39.75 o 
  -1   8   5      422.42      413.20     16.05 o 
   0   8   5      673.00      678.80     20.93 o 
   1   8   5      613.54      605.18     29.07 o 
   2   8   5      112.65      123.38     15.96 o 
   3   8   5      117.19      136.24     18.66 o 
   4   8   5        4.98        5.94     12.12 o 
   5   8   5        1.20        3.03     13.00 o 
  -9   9   5       17.00       13.20     12.56 o 
  -8   9   5        0.54       -0.33      7.89 o 
  -7   9   5       21.63       18.45      8.71 o 
  -6   9   5        0.70        5.16      9.30 o 
  -5   9   5      117.53      117.14     10.70 o 
  -4   9   5       69.47       75.83      9.74 o 
  -3   9   5       88.99       93.30     10.46 o 
  -2   9   5      340.99      321.52     12.83 o 
  -1   9   5       34.31       32.12      6.32 o 
   0   9   5      171.98      159.59     11.17 o 
   1   9   5      479.90      504.79     58.27 o 
   2   9   5        8.30        5.67     10.33 o 
   3   9   5        3.03       11.65      9.01 o 
   4   9   5        0.19        4.67     11.51 o 
   5   9   5       14.85       20.07     12.39 o 
  -8  10   5       49.65       41.78     11.10 o 
  -7  10   5       38.46       46.35     11.20 o 
  -6  10   5       59.81       43.48      8.16 o 
  -5  10   5      110.47       87.60     10.15 o 
  -4  10   5        0.08       -0.64      6.22 o 
  -3  10   5       75.52       73.27     12.03 o 
  -2  10   5      108.81       98.09     10.38 o 
  -1  10   5       49.54       45.48      7.57 o 
   0  10   5      512.29      509.62     18.93 o 
   1  10   5       40.22       36.13     12.04 o 
   2  10   5       33.47       33.42     11.16 o 
   3  10   5       25.68       26.99     11.65 o 
   4  10   5       43.77       38.20     13.06 o 
   5  10   5       37.29       50.05     16.41 o 
  -8  11   5       22.26       30.23     11.04 o 
  -7  11   5        3.81        1.99      7.66 o 
  -6  11   5       32.72       26.94      8.03 o 
  -5  11   5       21.64       15.61      7.54 o 
  -4  11   5       47.29       41.93      8.12 o 
  -3  11   5       42.65       34.86      7.67 o 
  -2  11   5        5.21        9.58      5.95 o 
  -1  11   5       28.19       34.00      6.34 o 
   0  11   5        5.55        5.13      7.86 o 
   1  11   5      183.10      214.57     22.48 o 
   2  11   5       58.05       62.27     14.75 o 
   3  11   5       57.62       58.41     13.96 o 
   4  11   5       12.04       19.70     14.75 o 
  -8  12   5      134.54      152.92     16.99 o 
  -7  12   5       58.35       56.91     13.53 o 
  -6  12   5       56.98       56.79      9.38 o 
  -5  12   5      119.07      106.00     11.57 o 
  -4  12   5       44.90       36.09      8.70 o 
  -3  12   5        1.59        4.46      6.33 o 
  -2  12   5        1.14        2.71      9.92 o 
  -1  12   5        0.00       -5.17      4.49 o 
   0  12   5       51.80       50.31      8.29 o 
   1  12   5      596.40      641.91     50.70 o 
   2  12   5      334.24      383.00     27.90 o 
   3  12   5      260.53      301.15     25.33 o 
   4  12   5      160.60      204.31     23.07 o 
  -8  13   5       19.80       34.37     13.39 o 
  -7  13   5        5.07       12.14      9.85 o 
  -6  13   5       17.37       15.68      7.23 o 
  -5  13   5       54.83       38.23      8.46 o 
  -4  13   5       20.47       13.38      7.64 o 
  -3  13   5      160.19      154.79     13.12 o 
  -2  13   5       85.24       70.83      9.20 o 
  -1  13   5       22.53       24.94      6.00 o 
   0  13   5       62.23       59.65      9.41 o 
   1  13   5      491.65      470.66     69.05 o 
   2  13   5        0.09       -6.64      8.47 o 
   3  13   5        6.31        0.48      9.07 o 
   4  13   5        8.50       22.45     15.06 o 
  -7  14   5       63.11       64.80     12.56 o 
  -6  14   5       82.12       90.99     11.93 o 
  -5  14   5       44.74       44.74      9.40 o 
  -4  14   5        2.54        2.37      6.32 o 
  -3  14   5        3.45        1.58      6.97 o 
  -2  14   5        0.87        0.74      6.19 o 
  -1  14   5        1.10        2.83      5.79 o 
   0  14   5       16.26       12.49      7.05 o 
   1  14   5        1.84        4.30      9.25 o 
   2  14   5      108.64      154.32     19.21 o 
   3  14   5      114.64      183.59     20.75 o 
   4  14   5      124.70      138.38     20.19 o 
  -7  15   5       27.65       32.17     13.38 o 
  -6  15   5        9.99        1.90      7.96 o 
  -5  15   5      169.06      193.71     15.85 o 
  -4  15   5       40.00       43.39      9.08 o 
  -3  15   5      132.69      139.05     12.71 o 
  -2  15   5        2.79        2.32      8.05 o 
  -1  15   5      115.13      120.50     12.46 o 
   0  15   5       36.27       34.86      7.35 o 
   1  15   5      102.24       97.60     15.96 o 
   2  15   5       57.46       72.08     16.16 o 
   3  15   5       11.90       16.87     11.05 o 
  -7  16   5        1.70       -9.01      9.70 o 
  -6  16   5       11.99        2.71      7.91 o 
  -5  16   5        0.32       -2.82      7.90 o 
  -4  16   5       24.75       43.14     10.37 o 
  -3  16   5       32.73       27.06      9.30 o 
  -2  16   5      301.30      332.25     19.18 o 
  -1  16   5      402.57      450.94     22.11 o 
   0  16   5      199.34      221.82     17.36 o 
   1  16   5       43.08       47.93     11.93 o 
   2  16   5        2.52       -5.12     11.08 o 
   3  16   5        9.75       17.58     26.51 o 
  -6  17   5       18.37       23.28      9.29 o 
  -5  17   5      195.34      199.50     16.42 o 
  -4  17   5        0.30        4.39      8.16 o 
  -3  17   5       63.59       82.67     12.83 o 
  -2  17   5       10.89       20.92      8.88 o 
  -1  17   5        0.78       -4.64      9.47 o 
   0  17   5       12.35       16.35      8.73 o 
   1  17   5      126.59      127.22     16.70 o 
   2  17   5       19.27       31.96     13.73 o 
  -6  18   5        0.37       -6.32      8.84 o 
  -5  18   5       10.37        9.70      9.15 o 
  -4  18   5      105.37      120.43     14.26 o 
  -3  18   5      186.75      228.94     18.08 o 
  -2  18   5      297.40      351.85     21.88 o 
  -1  18   5       26.56       14.16      9.47 o 
   0  18   5       36.58       40.40     11.22 o 
   1  18   5       81.02       91.32     15.00 o 
   2  18   5        1.14        7.62     12.45 o 
  -5  19   5       22.14        5.34      8.38 o 
  -4  19   5        6.59        6.67      9.45 o 
  -3  19   5      101.78       93.78     14.08 o 
  -2  19   5        5.24        3.26      8.40 o 
  -1  19   5       17.65       24.31     17.73 o 
   0  19   5       10.51       17.40     10.27 o 
   1  19   5       11.07        7.12      9.41 o 
  -4  20   5        8.61       11.62      9.88 o 
  -3  20   5        0.05       -2.13      8.05 o 
  -2  20   5       11.66        7.42     11.27 o 
  -1  20   5       21.58       40.39     13.81 o 
   0  20   5        0.55       -6.81     11.78 o 
  -3  21   5        0.59       12.77     11.84 o 
  -2  21   5        6.27       10.36     15.34 o 
  -1  21   5        6.44       16.00     13.96 o 
  -9   0   6       38.63       53.70     13.66 o 
  -8   0   6        2.01       15.64     10.12 o 
  -7   0   6        2.06        8.84      8.95 o 
  -6   0   6       67.63       51.10     10.93 o 
  -5   0   6      960.90      889.56     32.74 o 
  -4   0   6       15.29       10.21      7.82 o 
  -3   0   6      938.64      922.21     72.07 o 
  -2   0   6      553.80      497.04     43.69 o 
  -1   0   6      503.79      505.55     33.66 o 
   0   0   6      833.75      826.94     47.56 o 
   1   0   6      560.79      455.54     37.31 o 
   2   0   6      192.87      211.42     28.83 o 
   3   0   6        1.08        9.20     11.28 o 
   4   0   6       27.74       43.22     16.74 o 
  -9   1   6       31.81       35.41      9.65 o 
  -8   1   6      169.75      181.14     12.70 o 
  -7   1   6      101.12      115.58     13.20 o 
  -6   1   6      137.18      128.17     10.22 o 
  -5   1   6      718.07      682.80     20.13 o 
  -4   1   6      130.19      100.66     10.15 o 
  -3   1   6      204.93      201.49     11.13 o 
  -2   1   6      136.39      141.84      8.71 o 
  -1   1   6       18.83       12.24      9.94 o 
   0   1   6      258.10      262.61     14.91 o 
   1   1   6      162.96      136.99     15.77 o 
   2   1   6      356.80      359.43     25.07 o 
   3   1   6      287.21      293.44     31.38 o 
   4   1   6      190.28      203.26     24.78 o 
  -9   2   6       66.54       65.62     10.49 o 
  -8   2   6       10.92        8.25      9.08 o 
  -7   2   6       33.35       27.21      8.52 o 
  -6   2   6       16.87       11.25      5.86 o 
  -5   2   6      200.88      225.89     13.90 o 
  -4   2   6       10.64        8.20      7.01 o 
  -3   2   6       81.81       87.95      7.77 o 
  -2   2   6       16.35       16.92      5.98 o 
  -1   2   6      395.42      376.62     16.84 o 
   0   2   6      126.44      104.63     10.04 o 
   1   2   6      158.53      128.07     15.47 o 
   2   2   6       29.99       24.54     10.58 o 
   3   2   6        2.86       -4.16     11.09 o 
   4   2   6        0.04        1.78     13.05 o 
  -9   3   6        4.82        9.81      9.22 o 
  -8   3   6       12.16       14.82      8.29 o 
  -7   3   6        1.27       -2.08      6.97 o 
  -6   3   6        0.73       -7.38      8.67 o 
  -5   3   6       29.80       28.91     10.04 o 
  -4   3   6     1013.91     1025.25     35.56 o 
  -3   3   6      828.66      816.58     31.75 o 
  -2   3   6      391.72      451.31     16.35 o 
  -1   3   6      343.09      315.59     15.78 o 
   0   3   6        0.92       -2.30      5.95 o 
   1   3   6        7.73      -12.27      9.31 o 
   2   3   6      102.00      125.89     16.20 o 
   3   3   6       26.22       29.95     13.52 o 
   4   3   6       38.03       32.70     11.84 o 
  -9   4   6        0.04        3.49      9.51 o 
  -8   4   6        2.30        5.18      6.16 o 
  -7   4   6       16.23       21.22      9.11 o 
  -6   4   6      137.26      142.00     14.85 o 
  -5   4   6      478.90      535.29     27.40 o 
  -4   4   6      324.76      292.13     33.55 o 
  -3   4   6      135.11      147.81     12.53 o 
  -2   4   6       94.89      104.84      9.27 o 
  -1   4   6      111.59      112.72     18.32 o 
   0   4   6        2.83       -3.14      5.39 o 
   1   4   6      133.69      133.40     35.54 o 
   2   4   6       76.10       64.27     13.49 o 
   3   4   6        0.01       -1.14      9.55 o 
   4   4   6       34.71       28.83     12.95 o 
  -9   5   6        9.36       13.41      7.92 o 
  -8   5   6        6.48        7.78      7.97 o 
  -7   5   6        6.67        4.11      7.81 o 
  -6   5   6      186.54      180.39     17.19 o 
  -5   5   6      250.63      260.84     20.61 o 
  -4   5   6      116.19      129.35     11.21 o 
  -3   5   6      561.45      567.24     21.73 o 
  -2   5   6     1083.28     1298.30     79.14 o 
  -1   5   6     1048.50     1073.02     54.31 o 
   0   5   6      375.26      418.99     23.13 o 
   1   5   6       27.77       22.77      9.98 o 
   2   5   6        1.10       -1.14      8.86 o 
   3   5   6       96.17      102.29     17.25 o 
   4   5   6        4.75        2.11     11.12 o 
  -9   6   6       15.22       32.48     10.90 o 
  -8   6   6       60.72       77.51     12.57 o 
  -7   6   6      123.66      147.58     16.95 o 
  -6   6   6      210.45      241.85     20.22 o 
  -5   6   6      132.76      143.80     16.32 o 
  -4   6   6      122.80      123.39     11.90 o 
  -3   6   6      282.95      290.92     15.98 o 
  -2   6   6       68.49       60.60      9.03 o 
  -1   6   6      330.40      336.56     16.98 o 
   0   6   6       39.68       41.32      7.68 o 
   1   6   6       90.93       92.08     15.48 o 
   2   6   6       73.52       70.27     13.65 o 
   3   6   6        2.20        3.47      8.99 o 
   4   6   6        5.69        4.47     12.67 o 
  -9   7   6        0.87       -3.92      9.66 o 
  -8   7   6        2.54       11.82     11.04 o 
  -7   7   6       61.49       53.28     12.93 o 
  -6   7   6       52.29       43.57     13.33 o 
  -5   7   6        4.61        6.04      7.95 o 
  -4   7   6       58.06       50.23      9.06 o 
  -3   7   6       55.76       69.32      8.94 o 
  -2   7   6       54.88       48.60      9.05 o 
  -1   7   6        3.20       -0.19      6.58 o 
   0   7   6       37.49       41.57      8.01 o 
   1   7   6       17.73       14.03     11.22 o 
   2   7   6       68.62       69.21     14.26 o 
   3   7   6        0.04       -2.39      8.90 o 
   4   7   6        1.47       -3.37     11.02 o 
  -8   8   6        2.03       15.37     18.10 o 
  -7   8   6       20.71       19.98     11.48 o 
  -6   8   6        5.22       10.97      8.80 o 
  -5   8   6        8.75        0.96     11.45 o 
  -4   8   6       14.29       11.86      6.65 o 
  -3   8   6       39.45       48.38      8.33 o 
  -2   8   6       54.81       54.87      8.51 o 
  -1   8   6        8.08        6.96      6.25 o 
   0   8   6      360.38      401.52     24.21 o 
   1   8   6      292.96      293.25     23.40 o 
   2   8   6       23.10       14.58     11.23 o 
   3   8   6       17.75       21.29     12.14 o 
   4   8   6       20.19       32.98     13.89 o 
  -8   9   6       36.55       44.06     15.19 o 
  -7   9   6       26.06       31.97     12.41 o 
  -6   9   6        0.02       -0.97      8.46 o 
  -5   9   6       47.51       29.99      8.58 o 
  -4   9   6        0.42        2.34      6.40 o 
  -3   9   6       53.52       45.47      7.83 o 
  -2   9   6        1.18        2.55      5.78 o 
  -1   9   6       87.37       81.28      8.78 o 
   0   9   6      409.31      454.60     26.23 o 
   1   9   6      210.77      277.08     22.48 o 
   2   9   6      237.93      265.09     23.14 o 
   3   9   6       52.88       70.26     20.64 o 
   4   9   6       58.69       89.69     18.20 o 
  -8  10   6       71.08       57.28     12.06 o 
  -7  10   6       43.13       50.63     12.02 o 
  -6  10   6       95.77       77.92     13.89 o 
  -5  10   6       21.00       19.34      7.65 o 
  -4  10   6        7.41       16.67      7.35 o 
  -3  10   6       22.05       28.30      7.64 o 
  -2  10   6      133.62      163.05     13.34 o 
  -1  10   6       89.00       89.07     10.54 o 
   0  10   6        1.94       -1.02     10.30 o 
   1  10   6        1.65        9.03     10.01 o 
   2  10   6       60.84       82.52     15.42 o 
   3  10   6        0.34        9.18     11.85 o 
  -8  11   6       22.86       30.04     13.59 o 
  -7  11   6       27.55       36.70     10.98 o 
  -6  11   6       19.80       27.28     10.13 o 
  -5  11   6        1.93       -0.58      6.76 o 
  -4  11   6       94.58       78.80     10.25 o 
  -3  11   6       28.44       22.83      9.37 o 
  -2  11   6       22.27       27.36      7.38 o 
  -1  11   6        3.41        5.70      6.88 o 
   0  11   6       53.84       76.85     14.85 o 
   1  11   6        4.84        7.80      9.34 o 
   2  11   6      231.03      238.20     32.33 o 
   3  11   6      253.35      346.61     29.45 o 
  -8  12   6        2.34       -2.58      9.08 o 
  -7  12   6       38.87       42.16     11.39 o 
  -6  12   6        0.06       -1.19      8.56 o 
  -5  12   6        0.60        1.24      7.05 o 
  -4  12   6       10.06       10.80      6.31 o 
  -3  12   6        4.20        3.93      5.45 o 
  -2  12   6        3.34       -6.11      7.11 o 
  -1  12   6        4.75       10.67      7.33 o 
   0  12   6       25.73       20.72     11.48 o 
   1  12   6       17.74       20.79     12.37 o 
   2  12   6        6.48       17.47     12.13 o 
   3  12   6        8.59       12.08     18.02 o 
  -7  13   6        0.02        1.97     11.60 o 
  -6  13   6        1.08        8.46     11.23 o 
  -5  13   6        1.67        1.46      7.94 o 
  -4  13   6        0.18        6.79      7.50 o 
  -3  13   6       42.87       30.70      8.29 o 
  -2  13   6       74.83       58.89     10.05 o 
  -1  13   6       11.12       10.07      8.38 o 
   0  13   6       40.56       34.37     12.48 o 
   1  13   6       25.05        4.33     10.07 o 
   2  13   6       20.93       12.30     12.00 o 
   3  13   6       11.29       14.34     13.48 o 
  -7  14   6       27.93       40.02     13.54 o 
  -6  14   6       82.90       70.33     13.77 o 
  -5  14   6       45.62       42.95      9.81 o 
  -4  14   6       21.64       20.78      8.60 o 
  -3  14   6       28.40       21.33      8.72 o 
  -2  14   6        1.89       -4.25      7.08 o 
  -1  14   6        9.73       13.60      8.15 o 
   0  14   6       35.81       40.68     11.34 o 
   1  14   6       16.25       13.25     12.59 o 
   2  14   6       11.85       20.61     13.29 o 
  -6  15   6       65.22       70.70     14.14 o 
  -5  15   6       92.93      122.79     14.41 o 
  -4  15   6        0.08        8.10      9.22 o 
  -3  15   6        2.66        4.42      9.45 o 
  -2  15   6        9.26        4.14      6.77 o 
  -1  15   6       16.88        9.88      8.71 o 
   0  15   6       16.33       15.37      8.70 o 
   1  15   6       21.87       15.87     13.38 o 
   2  15   6        5.32       16.60     14.75 o 
  -6  16   6       14.43       12.53     10.48 o 
  -5  16   6       26.52       16.95      8.66 o 
  -4  16   6        0.09       -0.98      8.61 o 
  -3  16   6       52.95       46.97     10.67 o 
  -2  16   6        3.00       -1.62      7.81 o 
  -1  16   6        3.98        3.08      8.42 o 
   0  16   6        0.43       -3.38     11.73 o 
   1  16   6        3.52        5.95      9.13 o 
  -5  17   6       10.64       16.09      9.54 o 
  -4  17   6        3.41        6.35      8.60 o 
  -3  17   6       59.34       58.73     12.48 o 
  -2  17   6        8.04       -4.45      8.44 o 
  -1  17   6       18.72       12.91     15.85 o 
   0  17   6        0.04        6.86     13.16 o 
   1  17   6        0.20       -4.27      9.27 o 
  -5  18   6       56.04       67.13     13.29 o 
  -4  18   6       76.65       80.70     12.78 o 
  -3  18   6        0.33        4.52      8.80 o 
  -2  18   6       36.89       48.27     10.59 o 
  -1  18   6       13.11       10.26     12.58 o 
   0  18   6       33.47       36.98     18.19 o 
  -4  19   6       27.96       32.09     10.80 o 
  -3  19   6       17.89       24.33     10.61 o 
  -2  19   6       31.47       29.74     10.84 o 
  -9   1   7        1.06       -2.26      9.35 o 
  -8   1   7       33.78       36.29     14.50 o 
  -7   1   7       50.30       47.62      9.65 o 
  -6   1   7        3.90       -2.62      7.37 o 
  -5   1   7      204.72      188.83     15.15 o 
  -4   1   7       46.32       53.77     11.00 o 
  -3   1   7      232.80      240.45     35.08 o 
  -2   1   7      163.56      165.73     11.28 o 
  -1   1   7      114.88      106.58     11.05 o 
   0   1   7       16.94       18.97     10.53 o 
   1   1   7       13.55       22.23     11.44 o 
   2   1   7       46.44       29.45     11.40 o 
   3   1   7       28.93       30.11     11.94 o 
  -9   2   7        0.04        4.88     10.07 o 
  -8   2   7        1.88        5.15      9.26 o 
  -7   2   7       19.80       23.34      8.59 o 
  -6   2   7        1.21        3.72      7.72 o 
  -5   2   7       13.98       23.08     11.31 o 
  -4   2   7      270.21      293.87     27.16 o 
  -3   2   7      300.65      280.67     20.65 o 
  -2   2   7      143.61      136.91     11.93 o 
  -1   2   7       86.88       70.96      9.23 o 
   0   2   7      288.51      262.17     30.31 o 
   1   2   7      149.84      170.58     23.86 o 
   2   2   7      125.93      125.59     19.20 o 
   3   2   7       46.28       41.66     15.52 o 
  -8   3   7        6.39        9.42      8.19 o 
  -7   3   7        0.53        1.60      8.84 o 
  -6   3   7       21.61       35.21     11.56 o 
  -5   3   7      234.37      228.70     24.85 o 
  -4   3   7       47.62       39.70     10.56 o 
  -3   3   7        0.09       -1.44      6.18 o 
  -2   3   7       12.54       19.13      8.58 o 
  -1   3   7      307.17      303.87     17.07 o 
   0   3   7      219.04      256.21     45.24 o 
   1   3   7       67.63       80.00     15.51 o 
   2   3   7        8.59       19.36     13.40 o 
   3   3   7       44.27       45.12     14.05 o 
  -8   4   7        3.57        9.93      8.97 o 
  -7   4   7       93.64       86.80     12.55 o 
  -6   4   7      169.47      147.52     17.59 o 
  -5   4   7        2.00       10.86     10.82 o 
  -4   4   7      120.79       92.18     14.67 o 
  -3   4   7       85.55       66.43      9.91 o 
  -2   4   7        5.80        4.91      7.08 o 
  -1   4   7       43.80       33.84      8.12 o 
   0   4   7      142.91      142.19     17.32 o 
   1   4   7       13.07       16.68     10.81 o 
   2   4   7       45.62       54.85     14.41 o 
   3   4   7       33.97       42.47     13.95 o 
  -8   5   7        1.90        2.82      9.07 o 
  -7   5   7       11.10       15.92     13.54 o 
  -6   5   7        3.38        4.80      8.80 o 
  -5   5   7        6.35        7.55     12.58 o 
  -4   5   7        7.85        8.46      9.06 o 
  -3   5   7      128.96      103.20     11.55 o 
  -2   5   7        0.42        5.05      7.95 o 
  -1   5   7        0.35       -0.09      7.01 o 
   0   5   7       15.13        6.36     11.08 o 
   1   5   7       17.00        6.83      9.87 o 
   2   5   7        1.64       -4.36      9.48 o 
   3   5   7        5.31        3.77     13.16 o 
  -8   6   7       14.30        8.18      9.82 o 
  -7   6   7        6.33       12.85     11.68 o 
  -6   6   7       56.69       41.72     11.61 o 
  -5   6   7       31.30       27.96      9.52 o 
  -4   6   7       25.73       24.25      9.82 o 
  -3   6   7        0.04       -1.64      7.33 o 
  -2   6   7      334.78      388.71     30.11 o 
  -1   6   7      495.07      523.65     33.48 o 
   0   6   7       45.41       24.81     12.64 o 
   1   6   7        5.97        8.90     11.76 o 
   2   6   7        0.37       -3.12      9.82 o 
   3   6   7        0.00        2.57     11.69 o 
  -8   7   7        3.59       10.14      9.88 o 
  -7   7   7       83.42      110.04     16.53 o 
  -6   7   7      284.32      340.86     24.60 o 
  -5   7   7      268.39      298.25     27.87 o 
  -4   7   7      153.07      173.78     18.72 o 
  -3   7   7       64.38       64.86     10.46 o 
  -2   7   7        6.32       -0.95      6.56 o 
  -1   7   7        6.45        4.62      7.37 o 
   0   7   7       18.79       10.54      9.88 o 
   1   7   7       38.94       16.82     10.79 o 
   2   7   7        4.39        7.68     11.24 o 
   3   7   7        5.78        1.15     11.81 o 
  -8   8   7       49.93       41.04     12.32 o 
  -7   8   7        4.59       26.36     12.35 o 
  -6   8   7        0.10        3.78      7.77 o 
  -5   8   7       45.76       41.57     11.55 o 
  -4   8   7      394.69      414.04     56.84 o 
  -3   8   7       46.04       52.47      9.16 o 
  -2   8   7       20.33       13.27      6.48 o 
  -1   8   7       14.75       15.68      8.27 o 
   0   8   7        3.46        1.38     11.33 o 
   1   8   7       43.22       35.40     22.61 o 
   2   8   7        0.75       -6.97     10.99 o 
  -8   9   7       30.14       33.44     11.17 o 
  -7   9   7       61.09       48.22     11.95 o 
  -6   9   7      111.71      117.59     15.97 o 
  -5   9   7      127.61      135.66     17.00 o 
  -4   9   7       24.46       34.82      9.50 o 
  -3   9   7       16.33       12.09      7.12 o 
  -2   9   7      147.20      131.09     13.25 o 
  -1   9   7        2.97       -0.29      6.86 o 
   0   9   7       82.35       75.26     14.71 o 
   1   9   7       14.05       19.21     10.64 o 
   2   9   7       19.58       25.07     11.96 o 
  -7  10   7       13.28       13.11     10.39 o 
  -6  10   7       12.60       17.75      9.10 o 
  -5  10   7       18.45       27.69     10.68 o 
  -4  10   7       43.03       40.23      9.94 o 
  -3  10   7        7.77        8.68      8.42 o 
  -2  10   7       71.32       66.18     10.93 o 
  -1  10   7       47.25       57.06     17.45 o 
   0  10   7      133.74      154.87     19.12 o 
   1  10   7       57.76       44.96     19.09 o 
   2  10   7       37.85       33.27     14.10 o 
  -7  11   7       15.95       21.00     11.05 o 
  -6  11   7        0.92       -3.91      8.16 o 
  -5  11   7        1.57       -4.30      7.99 o 
  -4  11   7       17.15       23.01      8.58 o 
  -3  11   7       78.05       78.51     10.95 o 
  -2  11   7      135.40      127.29     15.45 o 
  -1  11   7      208.93      214.79     51.11 o 
   0  11   7       13.77       21.78     20.18 o 
   1  11   7        3.27        8.64      9.79 o 
   2  11   7        0.39        6.62     18.84 o 
  -7  12   7       18.58        2.52     11.87 o 
  -6  12   7       10.16        6.73      9.32 o 
  -5  12   7        0.89       11.85     10.86 o 
  -4  12   7       17.48       13.05      8.55 o 
  -3  12   7        4.46        7.82      8.26 o 
  -2  12   7        0.41        8.30      6.63 o 
  -1  12   7        1.74       15.24     15.32 o 
   0  12   7       43.30       36.10     18.10 o 
   1  12   7       27.13       14.18     13.99 o 
  -6  13   7        2.97        5.10      9.95 o 
  -5  13   7        9.28        3.72     11.53 o 
  -4  13   7       34.08       39.46     10.27 o 
  -3  13   7       37.12       47.98     11.31 o 
  -2  13   7       35.43       39.83     10.39 o 
  -1  13   7      272.92      334.53     47.89 o 
   0  13   7      125.03      121.85     28.29 o 
   1  13   7       38.08       39.35     14.24 o 
  -6  14   7        0.24       10.32     13.23 o 
  -5  14   7        2.23        1.75      8.32 o 
  -4  14   7       12.03       14.45      9.36 o 
  -3  14   7       12.58       10.37      8.57 o 
  -2  14   7        5.57       -0.75      8.59 o 
  -1  14   7        0.03       13.94     15.81 o 
   0  14   7      110.77      112.48     35.38 o 
   1  14   7       22.29       55.27     16.14 o 
  -5  15   7       39.38       36.38     11.50 o 
  -4  15   7       25.71       14.16      9.79 o 
  -3  15   7        0.04        2.77      7.99 o 
  -2  15   7       10.03       -1.48      7.41 o 
  -1  15   7       21.94        9.54     13.93 o 
   0  15   7       20.39       39.70     22.33 o 
  -5  16   7        0.04        0.53      8.85 o 
  -4  16   7       44.83       60.43     12.20 o 
  -3  16   7       15.81       16.30     10.35 o 
  -2  16   7        9.74        5.36     12.20 o 
  -1  16   7       21.34       27.64     15.44 o 
  -3  17   7        4.06        2.69     10.03 o 
  -2  17   7        3.42        0.23     10.10 o 
  -8   0   8       31.36       39.45     22.38 o 
  -7   0   8       36.66       37.04     17.49 o 
  -6   0   8        9.48        6.73     13.30 o 
  -5   0   8      178.71      131.29     26.18 o 
  -4   0   8      135.84      127.46     25.67 o 
  -3   0   8      100.63      105.47     22.62 o 
  -2   0   8      345.38      348.32     34.99 o 
  -1   0   8      102.12       98.13     14.60 o 
   1   0   8       35.32       44.15     19.15 o 
  -8   1   8        7.72        1.54     10.22 o 
  -7   1   8       38.15       34.25     14.55 o 
  -6   1   8      130.99      113.12     18.46 o 
  -5   1   8       34.13       36.37     13.89 o 
  -4   1   8        5.38        0.68     11.11 o 
  -3   1   8       49.96       51.24     18.10 o 
  -2   1   8        0.01        2.56     13.06 o 
  -1   1   8       23.10       21.27      8.56 o 
   0   1   8      120.96       85.05     14.31 o 
   1   1   8      140.49      138.38     27.42 o 
   2   1   8       90.23      133.89     30.70 o 
  -8   2   8        0.68       12.94     15.15 o 
  -7   2   8        5.23       10.25     11.89 o 
  -6   2   8       64.30       59.18     16.12 o 
  -5   2   8       41.18       39.57     18.76 o 
  -4   2   8        7.95       13.21     12.61 o 
  -3   2   8       10.27        9.78      9.57 o 
  -2   2   8      170.94      211.11     27.90 o 
  -1   2   8      108.81      111.59     22.98 o 
   0   2   8      118.44      119.50     19.98 o 
   1   2   8        6.52       -1.06     12.62 o 
   2   2   8        0.36       -1.43     10.35 o 
  -8   3   8        3.70       -5.88     20.51 o 
  -7   3   8       43.89       28.04     13.03 o 
  -6   3   8       12.64        9.89      8.89 o 
  -5   3   8        7.21       12.70     13.32 o 
  -4   3   8        8.27       10.32      8.82 o 
  -3   3   8       16.94       15.10     10.90 o 
  -2   3   8        3.45        6.96      8.56 o 
  -1   3   8        0.16       14.78     11.76 o 
   0   3   8       21.42       17.99     13.27 o 
   1   3   8        4.88       -7.54      9.40 o 
  -8   4   8       74.19       95.62     27.72 o 
  -7   4   8       73.22       86.19     12.89 o 
  -6   4   8      112.45       90.45     16.22 o 
  -5   4   8       86.88       85.07     15.68 o 
  -4   4   8       31.74       40.55     12.59 o 
  -3   4   8        6.35        9.12      8.74 o 
  -2   4   8        5.11       -0.12      8.08 o 
  -1   4   8        8.35       -7.09     13.69 o 
   0   4   8       18.49        1.18     10.50 o 
   1   4   8       46.06       44.70     14.25 o 
  -7   5   8        0.94       16.50     12.79 o 
  -6   5   8        5.03        2.00     11.29 o 
  -5   5   8        7.09       10.76     11.76 o 
  -4   5   8       55.13       54.06     13.93 o 
  -3   5   8       69.74      101.52     15.33 o 
  -2   5   8       53.84       55.78      9.99 o 
  -1   5   8       38.21       32.75     11.31 o 
   0   5   8       43.77       61.91     15.62 o 
   1   5   8        5.37       20.06     14.64 o 
  -7   6   8       58.71       70.26     15.65 o 
  -6   6   8       82.39       80.89     15.48 o 
  -5   6   8       58.53       52.59     13.58 o 
  -4   6   8       30.98       31.14     11.11 o 
  -3   6   8        8.03       15.16      8.78 o 
  -2   6   8       20.66       23.69      9.43 o 
  -1   6   8       17.80        9.84     13.25 o 
   0   6   8       16.99       13.48     17.25 o 
   1   6   8       59.70       77.80     16.93 o 
  -7   7   8       11.79       11.48      9.94 o 
  -6   7   8       43.22       54.58     26.47 o 
  -5   7   8       46.04       63.22     13.17 o 
  -4   7   8      103.80      105.47     16.00 o 
  -3   7   8       24.94        4.96     10.69 o 
  -2   7   8        0.96        1.05      7.81 o 
  -1   7   8        2.36        2.36     15.79 o 
   0   7   8       49.57       34.17     16.65 o 
   1   7   8        0.13      -11.93     12.54 o 
  -7   8   8        1.67       -0.09      9.54 o 
  -6   8   8        1.45        3.70      8.92 o 
  -5   8   8        3.84        9.68      9.57 o 
  -4   8   8        0.22       10.19     10.31 o 
  -3   8   8       14.12       22.77     13.98 o 
  -2   8   8       54.40       71.39     11.43 o 
  -1   8   8       61.34       53.66     15.18 o 
   0   8   8       48.97       38.06     17.19 o 
   1   8   8        1.85      -10.95     10.89 o 
  -7   9   8        0.75       -9.41      9.91 o 
  -6   9   8       17.24        4.60      8.92 o 
  -5   9   8        3.59       14.36     10.30 o 
  -4   9   8        4.00        2.41      8.33 o 
  -3   9   8        4.20       12.17      9.13 o 
  -2   9   8        5.09        4.98      8.07 o 
  -1   9   8        9.34       18.11     11.21 o 
   0   9   8       18.76       51.70     24.13 o 
  -6  10   8        2.24       -7.48      8.83 o 
  -5  10   8      105.98      115.22     46.73 o 
  -4  10   8      103.65      146.89     48.33 o 
  -3  10   8      187.48      180.89     17.38 o 
  -2  10   8      163.78      181.87     20.37 o 
  -1  10   8       18.33       26.64     13.08 o 
   0  10   8       85.90       95.19     25.64 o 
  -6  11   8        0.00        3.56     10.42 o 
  -5  11   8       12.41       23.25     11.80 o 
  -4  11   8        4.54       16.69     11.97 o 
  -3  11   8        0.05       -1.57      7.59 o 
  -2  11   8        5.42        5.78      7.56 o 
  -1  11   8        8.85       23.80     15.56 o 
   0  11   8        7.19        5.76     14.81 o 
  -5  12   8        6.81       16.62     11.81 o 
  -4  12   8        0.40        2.11     10.20 o 
  -3  12   8        3.77       19.25     10.09 o 
  -2  12   8       16.51       23.64     14.93 o 
  -1  12   8        2.51       -0.11     16.11 o 
  -4  13   8        4.21       13.90     15.14 o 
  -3  13   8        1.40        0.58      9.01 o 
  -2  13   8       31.21       31.16     20.72 o 
  -6   1   9       13.37       14.72     11.13 o 
  -5   1   9       43.02       42.79     13.81 o 
  -4   1   9       35.85       23.72     10.75 o 
  -3   1   9       24.38       28.06     13.09 o 
  -2   1   9       51.09       43.61     12.90 o 
  -6   2   9        1.30       11.50     13.25 o 
  -5   2   9        2.81        8.15     10.18 o 
  -4   2   9        1.14       -3.37     11.41 o 
  -3   2   9        4.76        4.46     15.23 o 
  -2   2   9        4.73       25.15     15.35 o 
  -6   3   9       35.43       37.63     14.24 o 
  -5   3   9       32.79       38.82     20.48 o 
  -4   3   9       45.97       60.11     19.33 o 
  -3   3   9      128.82      161.93     25.97 o 
  -6   4   9        7.61        7.00     14.45 o 
  -5   4   9        8.19       20.33     19.21 o 
  -4   4   9        0.15       -1.36     11.22 o 
  -3   4   9        5.27       18.55     15.86 o 
  -1   4   9        5.38        5.94     11.45 o 
  -6   5   9        3.00        2.59     12.37 o 
  -5   5   9        7.28        6.13     11.33 o 
  -4   5   9        2.83        7.53     10.95 o 
  -3   5   9        0.42        3.35      8.82 o 
  -2   5   9       12.29        4.01     23.16 o 
  -1   5   9        3.16       10.80     14.27 o 
  -5   6   9        0.05       -2.07     13.05 o 
  -4   6   9        0.20       -6.45      8.51 o 
  -3   6   9       13.02        1.94     11.26 o 
  -2   6   9        0.05        6.88     17.92 o 
  -1   6   9       17.93        7.74     12.90 o 
  -5   7   9       24.35       19.03     18.20 o 
  -4   7   9       61.18       55.75     20.45 o 
  -3   7   9       19.45       32.75     16.44 o 
  -2   7   9        3.29      -10.28     25.21 o 
  -4   8   9        1.08       -1.35     11.18 o 
  -3   8   9        4.49       -2.39      9.77 o 
  -2   8   9        0.13      -13.15     24.37 o 
                                                 
